# Supplementary material for: HDAC3 Mediates the Inflammatory Response and LPS Tolerance in Human Monocytes and Macrophages
Source: Front Immunol. 2020 Oct 5;11:550769. doi: 10.3389/fimmu.2020.550769 (PMC7573361; doi:10.3389/fimmu.2020.550769)
Supplement: Supplementary file 4 [file Table_2.xlsx]

## Sheet: Sheet1
ENS	baseMean	log2FoldChange	lfcSE	stat	pvalue	padj	hgnc_symbol
ENSG00000108691	27642.9	2.02198	0.0495451	40.8109	0	0	CCL2
ENSG00000128383	11607.8	-2.3717	0.0611564	-38.7809	0	0	APOBEC3A
ENSG00000134321	79740.7	-2.38855	0.0508083	-47.011	0	0	RSAD2
ENSG00000134326	13059.3	-1.80188	0.0412871	-43.6427	0	0	CMPK2
ENSG00000135114	32427.1	-2.28381	0.0584975	-39.0411	0	0	OASL
ENSG00000136689	34162.1	-2.1088	0.0495964	-42.5192	0	0	IL1RN
ENSG00000177575	9836.28	2.42679	0.063292	38.3427	0	0	CD163
ENSG00000180758	4160.26	-2.21639	0.0590612	-37.527	0	0	GPR157
ENSG00000197629	27277.9	2.44804	0.0513585	47.6656	0	0	MPEG1
ENSG00000157601	40106.7	-1.71953	0.0463281	-37.1162	1.53736e-301	2.49928e-298	MX1
ENSG00000110944	3392.31	-2.36359	0.0643231	-36.7456	1.36433e-295	2.01636e-292	IL23A
ENSG00000183486	13476.3	-1.60562	0.0443548	-36.1995	6.20488e-287	8.40606e-284	MX2
ENSG00000136816	2929.13	-2.22137	0.0618366	-35.9232	1.329e-282	1.66196e-279	TOR1B
ENSG00000163734	4039.06	2.10628	0.0605721	34.7731	6.20021e-265	7.19977e-262	CXCL3
ENSG00000007237	10625.6	1.78434	0.0539464	33.0761	6.55764e-240	7.10717e-237
ENSG00000117036	13205.8	-1.49306	0.0452283	-33.0116	5.52839e-239	5.61719e-236	ETV3
ENSG00000111335	34395.7	-1.32772	0.0424467	-31.2798	8.78637e-215	8.40236e-212	OAS2
ENSG00000023330	9309.82	-1.67101	0.0538384	-31.0375	1.68424e-211	1.52115e-208	ALAS1
ENSG00000124145	14460.3	-1.4399	0.0484442	-29.7228	3.89488e-194	3.33258e-191	SDC4
ENSG00000163739	8070	1.58733	0.0541697	29.3028	9.54655e-189	7.75991e-186	CXCL1
ENSG00000185745	14063.4	-1.94958	0.0666362	-29.2571	3.64758e-188	2.82374e-185	IFIT1
ENSG00000136869	10146.6	2.26704	0.0778523	29.1197	2.02077e-186	1.49326e-183	TLR4
ENSG00000158457	6636.13	-2.01735	0.072172	-27.952	6.24046e-172	4.41092e-169	TSPAN33
ENSG00000138755	218975	1.89793	0.0682205	27.8205	2.45392e-170	1.66222e-167	CXCL9
ENSG00000184979	2320.64	-2.36193	0.0871507	-27.1017	9.40808e-162	6.11789e-159	USP18
ENSG00000167601	864.913	-2.84499	0.106235	-26.7801	5.51419e-158	3.44785e-155	AXL
ENSG00000112149	46412.9	-0.972747	0.0370769	-26.2359	1.03408e-151	6.22629e-149	CD83
ENSG00000089127	12832	-1.33433	0.0512425	-26.0395	1.76777e-149	1.02638e-146
ENSG00000173786	8726.2	-1.80142	0.069447	-25.9395	2.38642e-148	1.3378e-145	CNP
ENSG00000071054	13855.4	-1.1775	0.0456104	-25.8166	5.78008e-147	3.13223e-144	MAP4K4
ENSG00000127951	12124.3	1.88524	0.0734915	25.6525	3.96499e-145	2.07932e-142	FGL2
ENSG00000135838	6665.91	1.37637	0.0545189	25.2458	1.25962e-140	6.39924e-138	NPL
ENSG00000136235	44261.1	1.27772	0.0512933	24.91	5.80072e-137	2.85764e-134	GPNMB
ENSG00000179163	21299.5	1.27201	0.051184	24.8516	2.4834e-136	1.18743e-133	FUCA1
ENSG00000126561	13681.2	-1.52772	0.0615577	-24.8176	5.78524e-136	2.68716e-133	STAT5A
ENSG00000111331	39648.4	-1.46296	0.0590189	-24.788	1.20751e-135	5.45289e-133	OAS3
ENSG00000121858	12941.4	-1.51679	0.0614527	-24.6822	1.66097e-134	7.29792e-132	TNFSF10
ENSG00000182578	5796.71	1.98675	0.0808452	24.5748	2.34947e-133	1.00514e-130	CSF1R
ENSG00000135929	3047.19	2.64614	0.107949	24.5129	1.0761e-132	4.48567e-130	CYP27A1
ENSG00000189077	1451.12	-2.21416	0.0906405	-24.4279	8.63974e-132	3.51141e-129	TMEM120A
ENSG00000189067	41760.7	-0.825183	0.0342021	-24.1267	1.3131e-128	5.20659e-126	LITAF
ENSG00000015475	3686	-1.35986	0.0569287	-23.887	4.17942e-126	1.61773e-123	BID
ENSG00000184730	2716.98	-1.94182	0.0822779	-23.6007	3.78872e-123	1.4324e-120	APOBR
ENSG00000125733	8399.87	-1.63311	0.0692197	-23.5931	4.53579e-123	1.67587e-120	TRIP10
ENSG00000128917	1478.47	-2.78773	0.119117	-23.4033	3.95536e-121	1.42894e-118	DLL4
ENSG00000111012	5336.7	-1.61517	0.0690776	-23.3819	6.52864e-121	2.30731e-118	CYP27B1
ENSG00000170458	4801.14	2.25308	0.0972545	23.1669	9.82595e-119	3.39873e-116	CD14
ENSG00000118515	4028.26	1.68452	0.073354	22.9642	1.06302e-116	3.60031e-114	SGK1
ENSG00000160593	2012.95	1.75626	0.0765929	22.9297	2.34712e-116	7.78716e-114	JAML
ENSG00000117676	5077.32	-1.74658	0.0765575	-22.814	3.32748e-115	1.0819e-112	RPS6KA1
ENSG00000137801	64878	-0.96168	0.0427051	-22.5191	2.6974e-112	8.59836e-110	THBS1
ENSG00000072864	2564.4	-1.49484	0.0666086	-22.4421	1.5287e-111	4.77923e-109	NDE1
ENSG00000100220	6143.86	-1.20646	0.0547956	-22.0174	1.96136e-107	6.01621e-105	RTCB
ENSG00000122862	51621.1	-1.03706	0.0471132	-22.0121	2.20571e-107	6.64043e-105	SRGN
ENSG00000181634	4042.7	2.07475	0.0947093	21.9065	2.25179e-106	6.65588e-104	TNFSF15
ENSG00000110080	584.545	-2.39013	0.111103	-21.5127	1.18381e-102	3.43663e-100	ST3GAL4
ENSG00000067048	1209.21	-2.44563	0.1138	-21.4906	1.90554e-102	5.4348e-100	DDX3Y
ENSG00000165092	2885.81	2.45315	0.114723	21.3832	1.91348e-101	5.36335e-99	ALDH1A1
ENSG00000176915	8837.11	-1.10595	0.0519631	-21.2834	1.61897e-100	4.46095e-98	ANKLE2
ENSG00000079308	2331.86	-1.86231	0.0876602	-21.2447	3.69336e-100	1.00072e-97	TNS1
ENSG00000133065	1102.58	-1.78708	0.0841765	-21.2302	5.02526e-100	1.33927e-97	SLC41A1
ENSG00000175130	4906.26	-1.64464	0.07751	-21.2185	6.44932e-100	1.69108e-97	MARCKSL1
ENSG00000115594	5541.51	-1.28599	0.0606172	-21.215	6.93934e-100	1.79068e-97	IL1R1
ENSG00000158714	1988.99	2.11496	0.0997799	21.1962	1.03476e-99	2.62845e-97	SLAMF8
ENSG00000242574	8168.67	1.22093	0.0578462	21.1064	6.94746e-99	1.73761e-96	HLA-DMB
ENSG00000166825	19032.7	-1.50249	0.0711914	-21.1049	7.16305e-99	1.76439e-96	ANPEP
ENSG00000138646	15110.1	-1.81619	0.0861823	-21.0738	1.38457e-98	3.35954e-96	HERC5
ENSG00000085185	917.788	-2.00042	0.0959557	-20.8473	1.61132e-96	3.85223e-94	BCORL1
ENSG00000111252	7572.7	-1.07656	0.051753	-20.8019	4.16146e-96	9.80476e-94	SH2B3
ENSG00000086062	21575.7	-0.778779	0.0375034	-20.7655	8.87353e-96	2.06081e-93	B4GALT1
ENSG00000104081	2259.22	-1.57451	0.076171	-20.6708	6.34979e-95	1.45392e-92	BMF
ENSG00000125844	8627.61	-1.23529	0.0598063	-20.6548	8.83159e-95	1.9941e-92	RRBP1
ENSG00000073008	5428.03	-1.36025	0.0659558	-20.6237	1.68198e-94	3.74574e-92	PVR
ENSG00000117280	8882.05	-1.00934	0.0492785	-20.4824	3.08897e-93	6.78614e-91	RAB29
ENSG00000108342	3276.95	-2.06715	0.100938	-20.4793	3.29399e-93	7.14005e-91	CSF3
ENSG00000100336	2149.04	1.45629	0.0711571	20.4658	4.34189e-93	9.28764e-91	APOL4
ENSG00000136634	2196.54	-1.37987	0.0677457	-20.3684	3.19013e-92	6.73531e-90	IL10
ENSG00000124256	1198.82	-1.74368	0.0858693	-20.3062	1.13342e-91	2.36231e-89	ZBP1
ENSG00000197329	17199.3	-1.13182	0.0557583	-20.2988	1.31872e-91	2.71373e-89	PELI1
ENSG00000204472	7954.02	1.11178	0.0550485	20.1963	1.05443e-90	2.14273e-88	AIF1
ENSG00000126353	69349.9	-1.2997	0.0644154	-20.1769	1.56311e-90	3.13722e-88	CCR7
ENSG00000130303	6458.16	-1.2599	0.0628662	-20.041	2.42048e-89	4.79874e-87	BST2
ENSG00000171860	5881.37	1.02167	0.0512873	19.9205	2.70355e-88	5.29538e-86	C3AR1
ENSG00000119917	78476.2	-1.07262	0.0539161	-19.8943	4.5576e-88	8.82057e-86	IFIT3
ENSG00000239998	3088.49	-1.46186	0.0735112	-19.8862	5.36201e-88	1.02553e-85	LILRA2
ENSG00000170542	23069.7	-0.955123	0.0480586	-19.8741	6.81569e-88	1.2884e-85	SERPINB9
ENSG00000122877	1165.36	2.19888	0.11121	19.7722	5.16468e-87	9.65083e-85	EGR2
ENSG00000141664	3574.51	-1.11341	0.0563811	-19.7479	8.3661e-87	1.54554e-84	ZCCHC2
ENSG00000078081	29614.5	-0.981471	0.0498169	-19.7016	2.08974e-86	3.81717e-84	LAMP3
ENSG00000145901	51913.1	-1.3009	0.0663906	-19.5946	1.71847e-85	3.10413e-83	TNIP1
ENSG00000160710	42490.3	-0.79549	0.0407521	-19.5202	7.3942e-85	1.32096e-82	ADAR
ENSG00000166016	4783.6	-1.72895	0.0893402	-19.3524	1.9456e-83	3.438e-81	ABTB2
ENSG00000111348	17243.7	0.891291	0.0462703	19.2627	1.10443e-82	1.93062e-80	ARHGDIB
ENSG00000108821	323.814	-3.57018	0.185644	-19.2314	2.0225e-82	3.49785e-80	COL1A1
ENSG00000196684	3327.58	-1.43255	0.074835	-19.1428	1.11137e-81	1.90185e-79	HSH2D
ENSG00000031081	8165.29	-0.97388	0.0509434	-19.1169	1.82583e-81	3.09193e-79	ARHGAP31
ENSG00000139572	3099.76	1.32747	0.0697989	19.0186	1.19707e-80	2.00627e-78	GPR84
ENSG00000171051	1573.92	1.48604	0.0784251	18.9485	4.54165e-80	7.53404e-78	FPR1
ENSG00000158470	31058.7	-0.798989	0.0421885	-18.9385	5.48918e-80	9.0139e-78	B4GALT5
ENSG00000141753	1846.36	-1.98693	0.104984	-18.926	6.96727e-80	1.13267e-77	IGFBP4
ENSG00000176463	2877.51	-1.37359	0.0725824	-18.9246	7.15543e-80	1.15174e-77	SLCO3A1
ENSG00000166501	4444.53	1.06037	0.056099	18.9017	1.10402e-79	1.75961e-77	PRKCB
ENSG00000158615	15308.9	-0.948742	0.0502526	-18.8795	1.68293e-79	2.65625e-77	PPP1R15B
ENSG00000138166	8875.84	-0.877405	0.0465547	-18.8467	3.12501e-79	4.88493e-77	DUSP5
ENSG00000124201	50720.5	-0.962188	0.0513226	-18.7479	2.01535e-78	3.12033e-76	ZNFX1
ENSG00000033627	3535.68	1.19397	0.0638431	18.7016	4.80154e-78	7.36402e-76	ATP6V0A1
ENSG00000117298	5806.1	-1.42676	0.0768077	-18.5758	5.04604e-77	7.66668e-75	ECE1
ENSG00000179593	2389.62	-1.49314	0.0804232	-18.5661	6.04685e-77	9.10219e-75	ALOX15B
ENSG00000170581	23787.3	-0.828185	0.0446531	-18.5471	8.608e-77	1.28386e-74	STAT2
ENSG00000169248	11760	1.82573	0.0985936	18.5177	1.48536e-76	2.19522e-74	CXCL11
ENSG00000125730	21053.8	-1.19639	0.0651097	-18.375	2.0844e-75	3.0528e-73	C3
ENSG00000242258	948.031	1.84534	0.100639	18.3363	4.24833e-75	6.16653e-73	LINC00996
ENSG00000172183	14324	-1.5676	0.0855557	-18.3225	5.46928e-75	7.86851e-73	ISG20
ENSG00000150540	839.639	1.88154	0.103087	18.252	1.99598e-74	2.84637e-72	HNMT
ENSG00000102096	4128.56	-1.27022	0.0696221	-18.2445	2.28641e-74	3.23219e-72	PIM2
ENSG00000162745	534.486	2.31716	0.127029	18.2412	2.42945e-74	3.4048e-72	OLFML2B
ENSG00000049249	2739.9	-1.35067	0.0748024	-18.0566	7.00568e-73	9.73431e-71	TNFRSF9
ENSG00000237988	3700.55	1.09117	0.0606604	17.9882	2.40865e-72	3.31843e-70	OR2I1P
ENSG00000157483	2735.26	-1.16303	0.0647918	-17.9502	4.78207e-72	6.4996e-70	MYO1E
ENSG00000163082	2881.63	-1.11791	0.0622791	-17.95	4.79764e-72	6.4996e-70	SGPP2
ENSG00000104213	344.776	-2.91363	0.164128	-17.7522	1.65616e-70	2.22515e-68	PDGFRL
ENSG00000166920	13772.2	-1.09924	0.0620084	-17.7273	2.58118e-70	3.43952e-68	C15orf48
ENSG00000003402	30062.3	-0.692163	0.0393718	-17.5802	3.4965e-69	4.62135e-67	CFLAR
ENSG00000242048	1887.12	-1.20794	0.0695118	-17.3775	1.22236e-67	1.60257e-65
ENSG00000160293	1652.03	-1.78594	0.102792	-17.3743	1.29234e-67	1.68076e-65	VAV2
ENSG00000116698	4683.32	-0.860009	0.0495018	-17.3733	1.31482e-67	1.69643e-65	SMG7
ENSG00000188290	545.001	-2.96188	0.170493	-17.3725	1.33288e-67	1.70619e-65	HES4
ENSG00000008294	10694.5	-1.03855	0.0598842	-17.3427	2.24073e-67	2.8459e-65	SPAG9
ENSG00000118503	76426.1	-0.677064	0.0390776	-17.3261	2.98691e-67	3.7642e-65	TNFAIP3
ENSG00000150337	1224.04	1.66698	0.0962275	17.3233	3.13826e-67	3.92452e-65	FCGR1A
ENSG00000173575	8265.66	-0.832562	0.0482277	-17.2631	8.91231e-67	1.10601e-64	CHD2
ENSG00000166165	3235.79	-2.81755	0.163275	-17.2565	1.00076e-66	1.23253e-64	CKB
ENSG00000147416	31330.7	0.806424	0.046863	17.2081	2.30835e-66	2.82157e-64	ATP6V1B2
ENSG00000162522	428.28	-2.46505	0.143571	-17.1695	4.4897e-66	5.44694e-64	KIAA1522
ENSG00000137491	2301.6	3.26391	0.190135	17.1663	4.74661e-66	5.71597e-64	SLCO2B1
ENSG00000103966	7385.42	-0.950197	0.0555261	-17.1126	1.19522e-65	1.42872e-63	EHD4
ENSG00000123384	20502.7	1.59646	0.0936835	17.041	4.07906e-65	4.84039e-63	LRP1
ENSG00000168016	11722.7	-0.702586	0.0412397	-17.0366	4.39226e-65	5.17427e-63	TRANK1
ENSG00000135218	2649.66	2.8983	0.170248	17.024	5.45063e-65	6.37488e-63	CD36
ENSG00000038427	2048.66	1.55849	0.0915667	17.0203	5.80591e-65	6.74191e-63	VCAN
ENSG00000149483	7192.09	-0.808388	0.0475228	-17.0105	6.86058e-65	7.9101e-63	TMEM138
ENSG00000240849	1275.54	-1.41964	0.0840093	-16.8986	4.60858e-64	5.27618e-62	TMEM189
ENSG00000168734	1027.97	-1.62499	0.0967272	-16.7997	2.45274e-63	2.7884e-61	PKIG
ENSG00000085117	5684.59	-1.30812	0.078044	-16.7613	4.68007e-63	5.2836e-61	CD82
ENSG00000135899	7714.51	-0.916058	0.0547822	-16.7218	9.09197e-63	1.01937e-60	SP110
ENSG00000153395	5044.12	-0.94015	0.0563474	-16.6849	1.68829e-62	1.8799e-60	LPCAT1
ENSG00000132530	5184.93	-0.883962	0.0532293	-16.6067	6.23559e-62	6.89605e-60	XAF1
ENSG00000217801	291.941	-2.54627	0.153682	-16.5684	1.17931e-61	1.29541e-59
ENSG00000266028	2585.35	-0.967863	0.0588379	-16.4497	8.4353e-61	9.20354e-59	SRGAP2
ENSG00000196116	6430.21	-0.943397	0.0574026	-16.4347	1.07875e-60	1.16915e-58	TDRD7
ENSG00000135821	76921.4	0.700466	0.0428202	16.3583	3.79501e-60	4.08579e-58	GLUL
ENSG00000116017	3631.5	-1.53971	0.0942429	-16.3377	5.32096e-60	5.69098e-58	ARID3A
ENSG00000139514	3413.91	-0.992994	0.0610218	-16.2728	1.53981e-59	1.63612e-57	SLC7A1
ENSG00000161791	9886.47	-0.916131	0.0565415	-16.2028	4.81732e-59	5.0854e-57	FMNL3
ENSG00000140464	11673.5	-1.43888	0.0889408	-16.1779	7.21965e-59	7.57225e-57	PML
ENSG00000100600	10585.8	-0.943707	0.0587136	-16.0731	3.94122e-58	4.1072e-56	LGMN
ENSG00000145416	1028.5	1.96787	0.122757	16.0307	7.80305e-58	8.07988e-56	MARCH1
ENSG00000160991	2651.25	-1.43246	0.0897863	-15.9541	2.66801e-57	2.74518e-55	ORAI2
ENSG00000172432	4558.49	-1.07614	0.0678951	-15.85	1.40615e-56	1.43772e-54	GTPBP2
ENSG00000101384	9517.76	-0.804722	0.0508575	-15.8231	2.15673e-56	2.19137e-54	JAG1
ENSG00000092820	5440.19	-0.869069	0.055127	-15.7649	5.42967e-56	5.48262e-54	EZR
ENSG00000130340	4523.38	-0.805578	0.051102	-15.7641	5.49337e-56	5.5127e-54	SNX9
ENSG00000028137	21302.7	-1.24307	0.0792807	-15.6794	2.09246e-55	2.08694e-53	TNFRSF1B
ENSG00000142512	2490.09	1.04584	0.0669109	15.6303	4.5234e-55	4.48396e-53	SIGLEC10
ENSG00000172379	3486.11	1.07116	0.0685573	15.6243	4.97366e-55	4.90041e-53	ARNT2
ENSG00000176046	1512.17	-2.14187	0.137327	-15.5968	7.65722e-55	7.499e-53	NUPR1
ENSG00000119922	111925	-0.887268	0.0568918	-15.5957	7.78764e-55	7.58106e-53	IFIT2
ENSG00000186407	7535.07	0.744006	0.047774	15.5735	1.10256e-54	1.06693e-52	CD300E
ENSG00000273604	965.054	-1.68396	0.108195	-15.5641	1.27684e-54	1.22826e-52	EPOP
ENSG00000136026	4500.99	-0.989729	0.063605	-15.5606	1.34898e-54	1.29002e-52	CKAP4
ENSG00000137198	778.305	-1.69284	0.108898	-15.5451	1.71661e-54	1.63198e-52	GMPR
ENSG00000019144	1253.45	-1.57688	0.101482	-15.5386	1.90159e-54	1.79734e-52	PHLDB1
ENSG00000157350	2149.33	-1.72419	0.110984	-15.5355	1.99379e-54	1.87358e-52	ST3GAL2
ENSG00000106665	925.914	-1.6304	0.104951	-15.5348	2.01674e-54	1.88426e-52	CLIP2
ENSG00000157551	253.865	3.63236	0.234519	15.4886	4.14533e-54	3.85089e-52	KCNJ15
ENSG00000205755	1243.44	-1.46523	0.0947846	-15.4585	6.60948e-54	6.10513e-52	CRLF2
ENSG00000123146	8106.48	-1.34051	0.0867704	-15.449	7.66322e-54	7.03847e-52	ADGRE5
ENSG00000187239	10142	-0.693457	0.0449043	-15.443	8.40759e-54	7.67878e-52	FNBP1
ENSG00000112715	3385.03	-1.07835	0.069942	-15.4178	1.24185e-53	1.12787e-51	VEGFA
ENSG00000080845	2817.86	-1.1895	0.0771689	-15.4142	1.31374e-53	1.18653e-51	DLGAP4
ENSG00000204634	1211.52	1.36764	0.0887315	15.4132	1.33415e-53	1.1983e-51	TBC1D8
ENSG00000173918	2573.09	-1.99476	0.129448	-15.4098	1.40693e-53	1.25673e-51	C1QTNF1
ENSG00000140749	5649.25	1.06241	0.0690514	15.3858	2.03773e-53	1.81024e-51	IGSF6
ENSG00000104419	6292.82	-0.855806	0.0556695	-15.373	2.48488e-53	2.19547e-51	NDRG1
ENSG00000232956	1238.09	-1.30848	0.0851649	-15.3641	2.84988e-53	2.50435e-51	SNHG15
ENSG00000127954	368.456	2.83541	0.185034	15.3238	5.30635e-53	4.63792e-51	STEAP4
ENSG00000152778	7118.8	-1.15355	0.0753067	-15.3181	5.79202e-53	5.03534e-51	IFIT5
ENSG00000148288	649.637	-1.76815	0.115685	-15.2842	9.74709e-53	8.42864e-51	GBGT1
ENSG00000133216	464.868	-2.43704	0.159722	-15.258	1.4562e-52	1.25257e-50	EPHB2
ENSG00000162909	5403.91	-0.772426	0.0507088	-15.2326	2.14952e-52	1.8392e-50	CAPN2
ENSG00000160712	11933.5	-0.655261	0.0430558	-15.2189	2.64996e-52	2.25552e-50	IL6R
ENSG00000115267	21231.5	-1.09258	0.0718238	-15.2119	2.94819e-52	2.49629e-50	IFIH1
ENSG00000108688	801.658	1.83171	0.120442	15.2082	3.11865e-52	2.62694e-50	CCL7
ENSG00000178695	13388.8	0.738334	0.0485499	15.2077	3.14205e-52	2.63301e-50	KCTD12
ENSG00000165168	73194.9	0.927798	0.0610369	15.2006	3.50294e-52	2.92037e-50	CYBB
ENSG00000137200	5803.6	-0.931239	0.0613978	-15.1673	5.82061e-52	4.82784e-50	CMTR1
ENSG00000162889	8282.58	-1.00047	0.0661886	-15.1155	1.27958e-51	1.05594e-49	MAPKAPK2
ENSG00000147872	3228.36	0.880327	0.0583371	15.0904	1.87429e-51	1.53891e-49	PLIN2
ENSG00000059377	1828.11	1.84338	0.122373	15.0637	2.80794e-51	2.2939e-49	TBXAS1
ENSG00000184602	10262.4	-0.744917	0.0495868	-15.0225	5.23222e-51	4.25301e-49	SNN
ENSG00000017483	1155.83	-1.53294	0.102132	-15.0094	6.36782e-51	5.15033e-49	SLC38A5
ENSG00000197442	3866.78	-0.950388	0.0633267	-15.0077	6.53804e-51	5.24081e-49	MAP3K5
ENSG00000138378	8719.64	-1.02967	0.0686095	-15.0076	6.54417e-51	5.24081e-49	STAT4
ENSG00000162734	14552	-0.786393	0.0525158	-14.9744	1.07935e-50	8.6015e-49	PEA15
ENSG00000134107	6749.82	-0.908161	0.0606916	-14.9635	1.27072e-50	1.00771e-48	BHLHE40
ENSG00000111275	6453.35	-0.656438	0.0439205	-14.9461	1.65226e-50	1.30392e-48	ALDH2
ENSG00000074660	1793.38	-1.68836	0.113209	-14.9137	2.68493e-50	2.10865e-48	SCARF1
ENSG00000130813	2384.25	-1.14086	0.0766404	-14.8859	4.0683e-50	3.17973e-48	C19orf66
ENSG00000100226	7705.88	-1.1301	0.0761514	-14.8401	8.06015e-50	6.26956e-48	GTPBP1
ENSG00000161835	655.568	-1.97082	0.132957	-14.823	1.04082e-49	8.05747e-48	GRASP
ENSG00000176438	4466.8	-0.942858	0.0636357	-14.8165	1.14602e-49	8.82982e-48	SYNE3
ENSG00000090659	734.819	1.70008	0.114868	14.8003	1.4585e-49	1.11843e-47	CD209
ENSG00000145555	1770.17	-1.24663	0.0843752	-14.7749	2.12676e-49	1.62322e-47	MYO10
ENSG00000159335	1254.73	-1.63185	0.110831	-14.7237	4.53878e-49	3.44799e-47	PTMS
ENSG00000185885	4320.81	-1.16915	0.0795032	-14.7057	5.92694e-49	4.48159e-47	IFITM1
ENSG00000197622	16557.4	-0.664339	0.0451801	-14.7042	6.05457e-49	4.55691e-47	CDC42SE1
ENSG00000108771	12494.5	-1.13462	0.0772702	-14.6838	8.18893e-49	6.1349e-47	DHX58
ENSG00000187608	23496.1	-2.53519	0.172741	-14.6762	9.15411e-49	6.82653e-47	ISG15
ENSG00000149177	20327.2	-0.620895	0.0423376	-14.6653	1.07471e-48	7.97786e-47	PTPRJ
ENSG00000186174	4493.58	-1.61407	0.110374	-14.6236	1.98659e-48	1.46469e-46	BCL9L
ENSG00000155366	834.066	-1.74815	0.119544	-14.6234	1.99112e-48	1.46469e-46	RHOC
ENSG00000138758	2317.44	-1.10246	0.0754256	-14.6165	2.20512e-48	1.6148e-46	SEPT11
ENSG00000146776	2812.11	-1.05372	0.0721056	-14.6136	2.29887e-48	1.67591e-46	ATXN7L1
ENSG00000096070	2254.79	-0.949475	0.0650525	-14.5955	2.99869e-48	2.17632e-46	BRPF3
ENSG00000055130	14335.6	-0.788101	0.0540012	-14.5941	3.06144e-48	2.21199e-46	CUL1
ENSG00000179051	2968.76	-0.929987	0.0637944	-14.5779	3.88388e-48	2.79382e-46	RCC2
ENSG00000120875	2438.03	-1.04561	0.0718217	-14.5584	5.16265e-48	3.69732e-46	DUSP4
ENSG00000172548	1936.38	-1.29671	0.0892734	-14.5252	8.39371e-48	5.98493e-46	NIPAL4
ENSG00000056558	67383.5	-1.00962	0.0697892	-14.4666	1.96845e-47	1.39743e-45	TRAF1
ENSG00000137841	2683.45	1.26778	0.0877588	14.4462	2.64865e-47	1.87214e-45	PLCB2
ENSG00000168487	413.303	-1.92556	0.133426	-14.4317	3.27122e-47	2.30218e-45	BMP1
ENSG00000100219	16965.9	-0.621729	0.0434132	-14.3212	1.61309e-46	1.13034e-44	XBP1
ENSG00000196141	2440.58	-1.03636	0.0724435	-14.3058	2.01311e-46	1.4046e-44	SPATS2L
ENSG00000134802	5427.29	-0.834125	0.0583209	-14.3023	2.11597e-46	1.47005e-44	SLC43A3
ENSG00000088826	850.701	-1.85606	0.129886	-14.29	2.52781e-46	1.74871e-44	SMOX
ENSG00000196230	12549	-0.571438	0.0400178	-14.2796	2.93281e-46	2.02029e-44	TUBB
ENSG00000168961	5592.33	-1.23434	0.0865442	-14.2625	3.7486e-46	2.57135e-44	LGALS9
ENSG00000138642	5474.79	-0.910164	0.0639495	-14.2325	5.75479e-46	3.93091e-44	HERC6
ENSG00000167703	9553.12	-1.40628	0.0989419	-14.2132	7.5927e-46	5.16463e-44	SLC43A2
ENSG00000044115	9925.7	-0.787628	0.0554447	-14.2057	8.45141e-46	5.72477e-44	CTNNA1
ENSG00000157227	50248.3	-0.98626	0.0696005	-14.1703	1.39899e-45	9.4371e-44	MMP14
ENSG00000205358	3079.54	1.59795	0.112942	14.1484	1.91133e-45	1.28399e-43	MT1H
ENSG00000198369	1470.63	-1.07929	0.0763699	-14.1324	2.39702e-45	1.60364e-43	SPRED2
ENSG00000147324	3842.86	-0.876153	0.0620488	-14.1204	2.84414e-45	1.89496e-43	MFHAS1
ENSG00000203747	12183.1	0.733107	0.0519208	14.1197	2.87177e-45	1.90556e-43	FCGR3A
ENSG00000107201	13455.1	-1.22015	0.086452	-14.1136	3.13154e-45	2.06949e-43	DDX58
ENSG00000102962	7273.11	0.864402	0.0612859	14.1044	3.5672e-45	2.34785e-43	CCL22
ENSG00000185291	3695.11	-0.851551	0.0605146	-14.0718	5.65936e-45	3.70985e-43	IL3RA
ENSG00000105246	6307.26	-1.54936	0.110162	-14.0644	6.2866e-45	4.10447e-43	EBI3
ENSG00000077150	22062.1	-1.12764	0.0802285	-14.0553	7.14876e-45	4.6487e-43	NFKB2
ENSG00000188706	780.549	-1.41109	0.100427	-14.051	7.59393e-45	4.9185e-43	ZDHHC9
ENSG00000115902	3552.91	-0.973427	0.0696659	-13.9728	2.28522e-44	1.47424e-42	SLC1A4
ENSG00000109320	43104	-0.514869	0.0369088	-13.9498	3.15567e-44	2.02773e-42	NFKB1
ENSG00000137767	10613.2	-0.699045	0.0502975	-13.8982	6.49373e-44	4.15624e-42	SQOR
ENSG00000105383	1269.44	1.23207	0.088871	13.8635	1.0535e-43	6.71638e-42	CD33
ENSG00000153898	3549.78	-1.01175	0.0729951	-13.8605	1.09955e-43	6.98259e-42	MCOLN2
ENSG00000033327	8367.17	-0.82463	0.059541	-13.8498	1.27613e-43	8.07236e-42	GAB2
ENSG00000146112	19953	-0.949594	0.0685842	-13.8457	1.35142e-43	8.51552e-42	PPP1R18
ENSG00000198053	30295.6	-0.826283	0.0601869	-13.7286	6.84202e-43	4.29462e-41	SIRPA
ENSG00000076108	12927.4	-0.80607	0.0588383	-13.6998	1.01861e-42	6.36906e-41	BAZ2A
ENSG00000026508	107057	-0.578446	0.0423364	-13.6631	1.68657e-42	1.05052e-40	CD44
ENSG00000257743	201.682	3.98153	0.293033	13.5873	4.76474e-42	2.95651e-40	MGAM2
ENSG00000004468	13371.3	-0.567485	0.0418796	-13.5504	7.88027e-42	4.87108e-40	CD38
ENSG00000010818	12777.2	-0.623637	0.046082	-13.5332	9.95993e-42	6.13328e-40	HIVEP2
ENSG00000059804	4435.61	0.687783	0.0508271	13.5318	1.01462e-41	6.22438e-40	SLC2A3
ENSG00000186815	2362.94	1.37361	0.101541	13.5277	1.07383e-41	6.56286e-40	TPCN1
ENSG00000075420	20272.2	-0.645776	0.0478148	-13.5058	1.44596e-41	8.80414e-40	FNDC3B
ENSG00000054523	6763.9	-0.753092	0.0558234	-13.4906	1.77619e-41	1.07745e-39	KIF1B
ENSG00000072786	9519.78	-0.858141	0.063639	-13.4845	1.9296e-41	1.16615e-39	STK10
ENSG00000066294	9615.15	-0.626408	0.0464921	-13.4734	2.24231e-41	1.35012e-39	CD84
ENSG00000176788	20372.4	-0.899853	0.0668113	-13.4686	2.39448e-41	1.43642e-39	BASP1
ENSG00000107262	2603.47	-0.937832	0.069699	-13.4555	2.85932e-41	1.70897e-39	BAG1
ENSG00000162729	1320.39	-1.59372	0.11892	-13.4017	5.91276e-41	3.52101e-39	IGSF8
ENSG00000186591	2636.3	-0.830324	0.0619945	-13.3935	6.59934e-41	3.91553e-39	UBE2H
ENSG00000106605	10295.6	-0.695157	0.051933	-13.3857	7.33433e-41	4.33579e-39	BLVRA
ENSG00000082074	8904.45	0.947079	0.0708517	13.3671	9.41799e-41	5.5474e-39	FYB1
ENSG00000173369	10126.7	-0.977679	0.0732416	-13.3487	1.20549e-40	7.07495e-39	C1QB
ENSG00000068079	6447.7	-1.08239	0.0811174	-13.3435	1.29194e-40	7.55508e-39	IFI35
ENSG00000169136	11427	-0.897304	0.0672895	-13.335	1.44885e-40	8.44227e-39	ATF5
ENSG00000108700	22715.6	0.618142	0.0464512	13.3073	2.09853e-40	1.21842e-38	CCL8
ENSG00000100364	11115.5	1.04665	0.0787995	13.2825	2.92463e-40	1.69202e-38	KIAA0930
ENSG00000110047	22313	-1.07099	0.0807065	-13.2702	3.44615e-40	1.98667e-38	EHD1
ENSG00000159202	12517	-0.606406	0.0457222	-13.2628	3.80276e-40	2.1845e-38	UBE2Z
ENSG00000147065	37684.2	-0.548778	0.0414011	-13.2552	4.21199e-40	2.41107e-38	MSN
ENSG00000254087	31913.3	-0.545688	0.0412827	-13.2183	6.87824e-40	3.92349e-38	LYN
ENSG00000164509	986.953	1.24876	0.0946012	13.2003	8.74239e-40	4.96941e-38	IL31RA
ENSG00000113719	5676.63	-0.842655	0.0642431	-13.1167	2.64304e-39	1.49714e-37	ERGIC1
ENSG00000197879	2529.81	-1.12973	0.0865077	-13.0593	5.62124e-39	3.17307e-37	MYO1C
ENSG00000134070	7482.36	-0.720251	0.0552337	-13.0401	7.23888e-39	4.07206e-37	IRAK2
ENSG00000276045	1326.4	-1.29031	0.0992815	-12.9965	1.28048e-38	7.17819e-37	ORAI1
ENSG00000106603	2269.3	-0.810004	0.062337	-12.9939	1.32422e-38	7.39789e-37	COA1
ENSG00000113140	150.804	2.9449	0.227036	12.971	1.78601e-38	9.94356e-37	SPARC
ENSG00000123643	2041.12	0.989241	0.0763392	12.9585	2.10312e-38	1.16691e-36	SLC36A1
ENSG00000160179	2710.55	-0.999461	0.0771725	-12.951	2.31927e-38	1.28246e-36	ABCG1
ENSG00000089692	860.95	-1.76981	0.136666	-12.9499	2.3521e-38	1.29621e-36	LAG3
ENSG00000186141	2422.46	-0.89646	0.0693012	-12.9357	2.82957e-38	1.55407e-36	POLR3C
ENSG00000101017	14131.4	-0.796388	0.0616485	-12.9182	3.55359e-38	1.94514e-36	CD40
ENSG00000174837	2885.38	-0.906903	0.070293	-12.9018	4.39967e-38	2.40018e-36	ADGRE1
ENSG00000122224	1067.11	1.36546	0.105948	12.888	5.25775e-38	2.8587e-36	LY9
ENSG00000266094	8100.52	-0.65579	0.050922	-12.8783	5.96109e-38	3.23032e-36	RASSF5
ENSG00000101307	1855.01	1.08713	0.0844545	12.8724	6.43445e-38	3.47524e-36	SIRPB1
ENSG00000133961	6595.38	-0.595203	0.0463075	-12.8533	8.24464e-38	4.43818e-36
ENSG00000100345	47560.9	-0.830243	0.0646637	-12.8394	9.86416e-38	5.29246e-36	MYH9
ENSG00000122547	605.689	2.36837	0.184962	12.8046	1.54422e-37	8.25804e-36	EEPD1
ENSG00000204389	1563.67	-1.36176	0.106598	-12.7747	2.26892e-37	1.20937e-35	HSPA1A
ENSG00000197249	36442.6	-0.673022	0.052793	-12.7483	3.18568e-37	1.69247e-35	SERPINA1
ENSG00000196639	297.904	-1.84974	0.145408	-12.721	4.51837e-37	2.39267e-35	HRH1
ENSG00000122122	3884.27	-1.06784	0.0839691	-12.717	4.75683e-37	2.51077e-35	SASH3
ENSG00000100647	13859.2	-0.702697	0.0553214	-12.7021	5.75699e-37	3.02885e-35	SUSD6
ENSG00000008513	14579.1	-0.600719	0.0473091	-12.6978	6.08531e-37	3.19125e-35	ST3GAL1
ENSG00000169375	4419.62	-0.630741	0.0497388	-12.6811	7.52983e-37	3.93405e-35	SIN3A
ENSG00000198959	7118.35	1.03515	0.0816312	12.6809	7.55012e-37	3.93405e-35	TGM2
ENSG00000269713	670.63	-1.40068	0.110484	-12.6777	7.86107e-37	4.08299e-35	NBPF9
ENSG00000175550	3787.06	-1.0065	0.0794871	-12.6625	9.54368e-37	4.94113e-35	DRAP1
ENSG00000163644	5664.95	-0.849611	0.0671153	-12.659	9.97929e-37	5.15026e-35	PPM1K
ENSG00000182022	2418.89	-0.837113	0.0661724	-12.6505	1.11191e-36	5.72034e-35	CHST15
ENSG00000143862	3429.3	-0.824069	0.0651588	-12.6471	1.16089e-36	5.9535e-35	ARL8A
ENSG00000140526	5602.84	0.682574	0.054051	12.6283	1.47399e-36	7.53542e-35	ABHD2
ENSG00000106785	4223.77	-0.78297	0.0620114	-12.6262	1.51351e-36	7.71321e-35	TRIM14
ENSG00000166145	308.188	-2.19176	0.173921	-12.6021	2.05676e-36	1.0449e-34	SPINT1
ENSG00000172936	9479.4	-0.722915	0.0574869	-12.5753	2.88746e-36	1.46235e-34	MYD88
ENSG00000123095	1971.22	1.14557	0.0911543	12.5674	3.19128e-36	1.6112e-34	BHLHE41
ENSG00000110514	3609.12	-0.801457	0.0638709	-12.5481	4.07338e-36	2.05019e-34	MADD
ENSG00000137965	8183.05	-0.906012	0.0722089	-12.5471	4.12325e-36	2.06888e-34	IFI44
ENSG00000124216	183.095	-2.52688	0.201697	-12.5281	5.23881e-36	2.62054e-34	SNAI1
ENSG00000131042	14914.6	-0.891977	0.0712595	-12.5173	6.00481e-36	2.99448e-34	LILRB2
ENSG00000197122	22699.4	-1.05518	0.0843513	-12.5093	6.64019e-36	3.30121e-34	SRC
ENSG00000276070	21638.9	-0.816029	0.0652793	-12.5006	7.41181e-36	3.67359e-34	CCL4L2
ENSG00000234127	5502.67	-0.768801	0.0615113	-12.4985	7.60551e-36	3.75814e-34	TRIM26
ENSG00000134109	13954.8	-0.608047	0.0486654	-12.4944	8.00585e-36	3.94397e-34	EDEM1
ENSG00000149131	21853.1	-0.721056	0.0577517	-12.4854	8.96422e-36	4.40276e-34	SERPING1
ENSG00000008083	4071.22	-0.716797	0.0574608	-12.4745	1.0279e-35	5.03328e-34	JARID2
ENSG00000164125	608.241	2.04802	0.164364	12.4603	1.22947e-35	6.00223e-34	GASK1B
ENSG00000078804	7640.65	-0.815922	0.06557	-12.4435	1.51664e-35	7.38203e-34	TP53INP2
ENSG00000128641	252.446	-2.25545	0.181451	-12.4301	1.7948e-35	8.70985e-34	MYO1B
ENSG00000135046	8887.51	0.871969	0.0701602	12.4283	1.83588e-35	8.8827e-34	ANXA1
ENSG00000117139	1621.32	-0.939958	0.0756436	-12.4261	1.88513e-35	9.09392e-34	KDM5B
ENSG00000107263	20562.4	-0.916837	0.0739247	-12.4023	2.53929e-35	1.22134e-33	RAPGEF1
ENSG00000132510	8493.78	-1.12062	0.0904463	-12.3899	2.96388e-35	1.42135e-33	KDM6B
ENSG00000184922	9118.06	-1.13824	0.0919444	-12.3796	3.36958e-35	1.61115e-33	FMNL1
ENSG00000130202	9898.59	-1.18035	0.0953858	-12.3745	3.59303e-35	1.71296e-33	NECTIN2
ENSG00000160013	4190.86	-1.15868	0.093851	-12.346	5.12164e-35	2.43458e-33	PTGIR
ENSG00000144959	2268.24	1.13156	0.0917773	12.3294	6.29202e-35	2.9822e-33	NCEH1
ENSG00000100139	3182.21	-1.20276	0.0975569	-12.3288	6.33683e-35	2.9947e-33	MICALL1
ENSG00000138035	2739.73	-1.2237	0.0993445	-12.3178	7.26721e-35	3.42443e-33	PNPT1
ENSG00000093167	2074.74	-0.841988	0.06837	-12.3152	7.50709e-35	3.52725e-33	LRRFIP2
ENSG00000155363	4907.32	-0.944979	0.0767836	-12.307	8.30095e-35	3.88901e-33	MOV10
ENSG00000049860	8183.15	0.766431	0.0623099	12.3003	9.02244e-35	4.21488e-33	HEXB
ENSG00000100985	12337.4	1.326	0.107914	12.2876	1.05653e-34	4.92148e-33	MMP9
ENSG00000113648	10021.6	0.652242	0.0531202	12.2786	1.18018e-34	5.48178e-33	H2AFY
ENSG00000117859	4292.45	-0.962264	0.0784394	-12.2676	1.3517e-34	6.26056e-33	OSBPL9
ENSG00000114999	2557.99	-0.77946	0.0635812	-12.2593	1.498e-34	6.91844e-33	TTL
ENSG00000152492	3087.67	-0.752423	0.0614489	-12.2447	1.79352e-34	8.25982e-33	CCDC50
ENSG00000091106	341.566	2.40796	0.196921	12.2281	2.20096e-34	1.01076e-32	NLRC4
ENSG00000042286	2455.99	-0.9751	0.0797577	-12.2258	2.2641e-34	1.03683e-32	AIFM2
ENSG00000105205	291.058	2.09407	0.171749	12.1926	3.40221e-34	1.55364e-32	CLC
ENSG00000161921	8443.25	-0.723754	0.0593732	-12.1899	3.51752e-34	1.6018e-32	CXCL16
ENSG00000145016	5631.3	-0.645056	0.0529549	-12.1812	3.91326e-34	1.77703e-32	RUBCN
ENSG00000075426	9528.48	-0.716663	0.0588681	-12.174	4.27392e-34	1.93541e-32	FOSL2
ENSG00000121807	286.204	2.86053	0.235531	12.145	6.09738e-34	2.75348e-32	CCR2
ENSG00000168389	2582.08	-0.915981	0.0754593	-12.1388	6.58208e-34	2.96412e-32	MFSD2A
ENSG00000114251	1413.99	-1.03107	0.0852109	-12.1003	1.05269e-33	4.72749e-32	WNT5A
ENSG00000243649	2358.5	-0.932774	0.0770891	-12.0999	1.05681e-33	4.73292e-32	CFB
ENSG00000173391	5645	1.121	0.0926507	12.0992	1.06634e-33	4.76248e-32	OLR1
ENSG00000086730	3174.43	-0.776746	0.0642031	-12.0983	1.07868e-33	4.8044e-32	LAT2
ENSG00000088827	25109.8	-1.08656	0.0899779	-12.0759	1.41666e-33	6.29253e-32	SIGLEC1
ENSG00000133805	8714.79	-0.536794	0.0444541	-12.0752	1.42753e-33	6.32353e-32	AMPD3
ENSG00000149782	1053.08	-1.46132	0.121473	-12.03	2.47122e-33	1.0917e-31	PLCB3
ENSG00000275385	591.157	1.9036	0.158251	12.029	2.50181e-33	1.10222e-31	CCL18
ENSG00000090339	31030.8	-0.820544	0.0682205	-12.0278	2.53759e-33	1.11496e-31	ICAM1
ENSG00000002919	2392.64	-0.774088	0.0643637	-12.0268	2.56966e-33	1.12601e-31	SNX11
ENSG00000096433	1538.87	-1.20344	0.100133	-12.0185	2.84185e-33	1.24193e-31	ITPR3
ENSG00000047849	5628.65	-0.68152	0.0568253	-11.9932	3.85511e-33	1.68023e-31	MAP4
ENSG00000116584	16981.1	-0.69242	0.0577407	-11.9919	3.91905e-33	1.70353e-31	ARHGEF2
ENSG00000074410	344.71	-2.20377	0.183788	-11.9908	3.96981e-33	1.72099e-31	CA12
ENSG00000196535	3361.45	-1.06183	0.0886206	-11.9818	4.42551e-33	1.91345e-31	MYO18A
ENSG00000178764	4264.78	-0.726606	0.0607037	-11.9697	5.12078e-33	2.20818e-31	ZHX2
ENSG00000003400	2199.36	-0.870791	0.0727545	-11.9689	5.1713e-33	2.22407e-31	CASP10
ENSG00000149187	9379.4	-0.57526	0.0481004	-11.9596	5.78606e-33	2.4819e-31	CELF1
ENSG00000106608	996.874	-1.18268	0.0988934	-11.9592	5.81449e-33	2.48753e-31	URGCP
ENSG00000276758	600.015	-1.58376	0.132492	-11.9536	6.21466e-33	2.65175e-31
ENSG00000100227	3784.38	-0.823685	0.0689767	-11.9415	7.19185e-33	3.06068e-31	POLDIP3
ENSG00000156587	12615.3	-0.664677	0.0557056	-11.932	8.0656e-33	3.42356e-31	UBE2L6
ENSG00000073060	936.919	1.5084	0.126436	11.9301	8.24455e-33	3.49041e-31	SCARB1
ENSG00000169245	87003.8	1.19189	0.0999581	11.9239	8.88503e-33	3.75179e-31	CXCL10
ENSG00000136813	6661.15	-0.609884	0.0512064	-11.9103	1.04575e-32	4.40434e-31	ECPAS
ENSG00000066084	3795.04	-0.752329	0.0632075	-11.9025	1.14837e-32	4.82406e-31	DIP2B
ENSG00000074964	4857.87	-1.07942	0.0908303	-11.884	1.43411e-32	6.00887e-31	ARHGEF10L
ENSG00000146425	5297.99	-0.698139	0.0588135	-11.8704	1.68668e-32	7.04894e-31	DYNLT1
ENSG00000120899	9876.98	-0.86706	0.0731813	-11.8481	2.20119e-32	9.17558e-31	PTK2B
ENSG00000168884	2791.4	-0.947206	0.0799524	-11.8471	2.2269e-32	9.25899e-31	TNIP2
ENSG00000013588	159.125	-2.42863	0.205111	-11.8406	2.4078e-32	9.98562e-31	GPRC5A
ENSG00000069424	5404.77	0.909299	0.0768104	11.8382	2.47667e-32	1.02451e-30	KCNAB2
ENSG00000134905	1222.58	1.0587	0.0894552	11.835	2.57402e-32	1.06208e-30	CARS2
ENSG00000128274	459.512	-2.03738	0.172294	-11.825	2.89982e-32	1.19348e-30	A4GALT
ENSG00000040933	1969.69	0.890664	0.0753432	11.8214	3.02487e-32	1.2418e-30	INPP4A
ENSG00000120708	27300.6	0.594206	0.0503861	11.7931	4.23835e-32	1.73559e-30	TGFBI
ENSG00000127507	1752.67	-0.852496	0.0723036	-11.7905	4.3692e-32	1.78468e-30	ADGRE2
ENSG00000166068	1234.74	1.16143	0.0986012	11.779	5.00644e-32	2.03984e-30	SPRED1
ENSG00000131378	13752.6	-0.559839	0.047594	-11.7628	6.06944e-32	2.46677e-30	RFTN1
ENSG00000123610	38921.5	-0.842826	0.0717336	-11.7494	7.11292e-32	2.88366e-30	TNFAIP6
ENSG00000105711	761.819	-1.39242	0.118523	-11.7481	7.22549e-32	2.92201e-30	SCN1B
ENSG00000141582	2088.58	-1.20641	0.102697	-11.7473	7.29478e-32	2.94271e-30	CBX4
ENSG00000052795	14688.3	-0.600189	0.0511004	-11.7453	7.46538e-32	3.00408e-30	FNIP2
ENSG00000166927	12987	-0.562138	0.0478942	-11.7371	8.2277e-32	3.30266e-30
ENSG00000129824	761.005	-1.30318	0.111081	-11.7317	8.76694e-32	3.51045e-30	RPS4Y1
ENSG00000178623	857.7	-2.05891	0.175573	-11.7268	9.29213e-32	3.7116e-30	GPR35
ENSG00000204252	4087.24	-0.851777	0.0727653	-11.7058	1.19017e-31	4.74229e-30	HLA-DOA
ENSG00000105993	8210.33	-0.597535	0.0510718	-11.6999	1.27605e-31	5.07208e-30	DNAJB6
ENSG00000133835	5162.36	0.717596	0.061341	11.6985	1.2979e-31	5.14634e-30	HSD17B4
ENSG00000183484	11876.1	-0.908091	0.0778165	-11.6697	1.82161e-31	7.20534e-30	GPR132
ENSG00000103313	5002.89	-0.707592	0.060676	-11.6618	1.99754e-31	7.87647e-30	MEFV
ENSG00000166889	5915.35	-0.598262	0.0513016	-11.6617	2.00097e-31	7.87647e-30	PATL1
ENSG00000157693	3761.82	-0.636184	0.0546056	-11.6505	2.28018e-31	8.95385e-30	TMEM268
ENSG00000135074	42633.2	-0.642246	0.0551559	-11.6442	2.45665e-31	9.62357e-30	ADAM19
ENSG00000050730	11886.9	0.779555	0.0671052	11.6169	3.38122e-31	1.32136e-29	TNIP3
ENSG00000196209	634.181	1.45706	0.125462	11.6136	3.51645e-31	1.37091e-29	SIRPB2
ENSG00000137486	5060.78	-0.735325	0.0633762	-11.6025	4.00062e-31	1.55594e-29	ARRB1
ENSG00000158062	826.357	1.47778	0.127404	11.5991	4.16285e-31	1.61516e-29	UBXN11
ENSG00000188229	4212.55	-0.981906	0.0847361	-11.5878	4.75119e-31	1.83905e-29	TUBB4B
ENSG00000123213	1699.35	1.0182	0.0879021	11.5833	5.00513e-31	1.93274e-29	NLN
ENSG00000100207	3130.85	-0.78481	0.0677779	-11.5792	5.25633e-31	2.02493e-29	TCF20
ENSG00000158195	9128.17	-0.692129	0.0598898	-11.5567	6.82636e-31	2.62355e-29	WASF2
ENSG00000127481	21685	-0.65637	0.0568667	-11.5423	8.07654e-31	3.09671e-29	UBR4
ENSG00000171604	1410.75	-1.14562	0.0992826	-11.5389	8.39451e-31	3.21105e-29	CXXC5
ENSG00000162512	2955.79	0.980973	0.0850221	11.5379	8.50132e-31	3.24427e-29	SDC3
ENSG00000089057	3431.61	0.749388	0.0649552	11.537	8.58549e-31	3.26872e-29	SLC23A2
ENSG00000118257	19954.9	-0.44861	0.0389395	-11.5207	1.03778e-30	3.94187e-29	NRP2
ENSG00000135709	2226.46	1.01563	0.0881866	11.5168	1.08597e-30	4.1153e-29	KIAA0513
ENSG00000183741	4887.84	-0.927331	0.0805617	-11.5108	1.16363e-30	4.39933e-29	CBX6
ENSG00000067066	9591.66	-0.686863	0.0597491	-11.4958	1.38512e-30	5.22458e-29	SP100
ENSG00000100393	7477.36	-0.564312	0.0491212	-11.4882	1.51285e-30	5.69316e-29	EP300
ENSG00000132274	19737.3	-0.566913	0.049396	-11.4769	1.72341e-30	6.47057e-29	TRIM22
ENSG00000185201	1663.84	-1.28095	0.111646	-11.4733	1.79592e-30	6.72725e-29	IFITM2
ENSG00000117713	5286.9	-0.74373	0.0648708	-11.4648	1.98253e-30	7.40918e-29	ARID1A
ENSG00000160932	9687.79	-1.86205	0.162494	-11.4592	2.11521e-30	7.8869e-29	LY6E
ENSG00000130726	4995.79	-1.11256	0.0971504	-11.4519	2.30025e-30	8.55726e-29	TRIM28
ENSG00000188906	4299.92	1.15102	0.100513	11.4515	2.31201e-30	8.58134e-29	LRRK2
ENSG00000136514	1785.34	-0.833346	0.0727949	-11.4479	2.41017e-30	8.92533e-29	RTP4
ENSG00000235366	158.392	-4.54447	0.397465	-11.4336	2.83995e-30	1.0493e-28	LINC01055
ENSG00000197694	5793.3	-0.823055	0.0721394	-11.4092	3.76036e-30	1.38622e-28	SPTAN1
ENSG00000090924	1829.42	-1.0367	0.090921	-11.4022	4.07863e-30	1.50014e-28	PLEKHG2
ENSG00000013619	504.374	-1.50878	0.132681	-11.3715	5.79717e-30	2.12742e-28	MAMLD1
ENSG00000143653	1225.46	1.02611	0.0902415	11.3708	5.84764e-30	2.1411e-28	SCCPDH
ENSG00000020633	9732.57	-1.01125	0.0890988	-11.3497	7.43806e-30	2.71167e-28	RUNX3
ENSG00000129219	1337.34	-1.02723	0.0905074	-11.3497	7.43928e-30	2.71167e-28	PLD2
ENSG00000276600	3060.31	-1.19243	0.105116	-11.344	7.94196e-30	2.88842e-28	RAB7B
ENSG00000159388	9469.39	-0.569771	0.0502289	-11.3435	7.98959e-30	2.89926e-28	BTG2
ENSG00000110713	8896.21	-0.571415	0.0503778	-11.3426	8.07114e-30	2.92233e-28	NUP98
ENSG00000013374	13110	-0.615842	0.0543069	-11.34	8.3107e-30	3.00238e-28	NUB1
ENSG00000138829	631.754	-1.5692	0.138387	-11.3392	8.39025e-30	3.0244e-28	FBN2
ENSG00000256235	2813.1	-0.8106	0.0714951	-11.3378	8.52334e-30	3.06557e-28	SMIM3
ENSG00000196189	11999	-0.898213	0.0792666	-11.3315	9.15787e-30	3.28652e-28	SEMA4A
ENSG00000044574	16443.7	-0.495194	0.043715	-11.3278	9.55907e-30	3.42295e-28	HSPA5
ENSG00000146232	7357.54	-0.944109	0.0834162	-11.3181	1.06816e-29	3.81651e-28	NFKBIE
ENSG00000115652	3182.46	-0.673822	0.0595877	-11.3081	1.19702e-29	4.26752e-28	UXS1
ENSG00000120896	1893.05	-1.24304	0.110002	-11.3002	1.3092e-29	4.65726e-28	SORBS3
ENSG00000100243	5666.8	-1.17807	0.104337	-11.291	1.45403e-29	5.16116e-28	CYB5R3
ENSG00000134602	5600.22	-0.925166	0.0820394	-11.2771	1.70289e-29	6.03134e-28	STK26
ENSG00000101421	9290.62	-0.49748	0.0441295	-11.2732	1.7803e-29	6.2918e-28	CHMP4B
ENSG00000136688	74.3801	-3.66753	0.325467	-11.2685	1.87719e-29	6.61983e-28	IL36G
ENSG00000113273	4215.89	-0.665661	0.0590785	-11.2674	1.90123e-29	6.69012e-28	ARSB
ENSG00000160285	9578.86	-0.997775	0.0885604	-11.2666	1.91821e-29	6.73526e-28	LSS
ENSG00000148459	648.347	1.13184	0.100495	11.2626	2.00675e-29	7.03098e-28	PDSS1
ENSG00000180914	130.856	-3.37475	0.299823	-11.2558	2.16766e-29	7.57841e-28	OXTR
ENSG00000173801	999.84	-1.40687	0.125203	-11.2367	2.69112e-29	9.3883e-28	JUP
ENSG00000139146	2566	-0.945783	0.0842002	-11.2326	2.82211e-29	9.82421e-28	SINHCAF
ENSG00000248323	1334.23	1.23585	0.110034	11.2315	2.85431e-29	9.91507e-28	LUCAT1
ENSG00000163121	3990.63	-1.02331	0.0912751	-11.2113	3.58803e-29	1.24372e-27	NEURL3
ENSG00000176014	4992.2	-0.804415	0.0717589	-11.21	3.64296e-29	1.26008e-27	TUBB6
ENSG00000125430	4718.24	-0.670132	0.0600807	-11.1539	6.85651e-29	2.36659e-27	HS3ST3B1
ENSG00000176170	3840.15	-1.30107	0.116754	-11.1437	7.68557e-29	2.64713e-27	SPHK1
ENSG00000158747	260.373	-1.84416	0.16551	-11.1423	7.80535e-29	2.6827e-27	NBL1
ENSG00000065526	6996.41	-0.563826	0.0506871	-11.1236	9.62552e-29	3.30131e-27	SPEN
ENSG00000158156	475.615	-1.7625	0.158489	-11.1207	9.95425e-29	3.40687e-27	XKR8
ENSG00000198848	2266.92	-1.06737	0.0960728	-11.11	1.12148e-28	3.83023e-27	CES1
ENSG00000110057	4776.74	-1.21595	0.10946	-11.1087	1.13841e-28	3.87992e-27	UNC93B1
ENSG00000242247	3381.94	-0.769316	0.069299	-11.1014	1.23492e-28	4.20002e-27	ARFGAP3
ENSG00000026025	69142.8	-0.565609	0.0510205	-11.0859	1.46824e-28	4.98313e-27	VIM
ENSG00000106952	634.821	-1.31624	0.118849	-11.0749	1.66022e-28	5.62296e-27	TNFSF8
ENSG00000164292	764.154	1.29137	0.116656	11.0699	1.75604e-28	5.93513e-27	RHOBTB3
ENSG00000140287	712.528	1.07529	0.097197	11.063	1.89747e-28	6.39982e-27	HDC
ENSG00000169032	2188.05	-0.702025	0.0634868	-11.0578	2.00944e-28	6.76345e-27	MAP2K1
ENSG00000164236	2645	-0.818484	0.0740835	-11.0481	2.2383e-28	7.5182e-27	ANKRD33B
ENSG00000160584	3895.03	-0.697964	0.0632381	-11.0371	2.53109e-28	8.48412e-27	SIK3
ENSG00000116604	1773.16	-1.04429	0.0946815	-11.0295	2.75327e-28	9.20986e-27	MEF2D
ENSG00000163666	284.566	-1.86312	0.169413	-10.9975	3.92887e-28	1.31153e-26	HESX1
ENSG00000144655	6599.52	-0.958575	0.0872734	-10.9836	4.58315e-28	1.52681e-26	CSRNP1
ENSG00000149428	7053.21	-0.743962	0.0678325	-10.9676	5.46863e-28	1.81807e-26	HYOU1
ENSG00000156642	4730.79	-0.612464	0.0559049	-10.9554	6.25667e-28	2.07581e-26	NPTN
ENSG00000146859	3453.12	-0.729104	0.0665574	-10.9545	6.3208e-28	2.09282e-26	TMEM140
ENSG00000204257	8690.91	0.72438	0.066145	10.9514	6.54327e-28	2.16207e-26	HLA-DMA
ENSG00000183742	720.675	1.37252	0.12539	10.946	6.94575e-28	2.29041e-26	MACC1
ENSG00000034152	5971.12	-0.976456	0.0893072	-10.9337	7.95581e-28	2.61817e-26	MAP2K3
ENSG00000173821	76784.7	-0.612543	0.05612	-10.9149	9.78675e-28	3.2142e-26
ENSG00000148158	1242.42	1.17997	0.108325	10.8929	1.24595e-27	4.08376e-26	SNX30
ENSG00000196352	5119.93	-0.707286	0.0649562	-10.8887	1.3054e-27	4.27e-26	CD55
ENSG00000076067	475.709	-1.51625	0.139325	-10.8828	1.3916e-27	4.54282e-26	RBMS2
ENSG00000075413	3411.15	-0.658411	0.0605265	-10.8781	1.46647e-27	4.77764e-26	MARK3
ENSG00000127838	2894.25	-1.0035	0.0923114	-10.8708	1.58826e-27	5.16406e-26	PNKD
ENSG00000114573	6299.6	0.789438	0.0726882	10.8606	1.7756e-27	5.76165e-26	ATP6V1A
ENSG00000076604	326.04	-1.63517	0.150628	-10.8557	1.87335e-27	6.06675e-26	TRAF4
ENSG00000077585	6051.1	-0.577086	0.0531659	-10.8545	1.89941e-27	6.13891e-26	GPR137B
ENSG00000206053	971.529	-1.07104	0.0986771	-10.854	1.90834e-27	6.15554e-26	JPT2
ENSG00000168994	1155.13	-1.0526	0.0972291	-10.8259	2.59402e-27	8.35067e-26	PXDC1
ENSG00000241839	8982	-0.853722	0.0789095	-10.819	2.79835e-27	8.99066e-26	PLEKHO2
ENSG00000183688	491.281	1.37216	0.126831	10.8188	2.80532e-27	8.99529e-26	RFLNB
ENSG00000140564	4505.09	-1.06096	0.0981286	-10.812	3.02147e-27	9.66931e-26	FURIN
ENSG00000186283	2472.77	-1.05905	0.0979789	-10.809	3.12123e-27	9.96892e-26	TOR3A
ENSG00000198829	551.002	2.20462	0.20409	10.8022	3.36142e-27	1.0715e-25	SUCNR1
ENSG00000131943	1454.91	-0.798543	0.0739729	-10.7951	3.63146e-27	1.15532e-25	C19orf12
ENSG00000139725	221.312	-2.42426	0.224685	-10.7896	3.85465e-27	1.22393e-25	RHOF
ENSG00000137265	8464.91	-0.498621	0.0462302	-10.7856	4.02569e-27	1.27574e-25	IRF4
ENSG00000161405	3391.28	-0.779119	0.0722775	-10.7796	4.29932e-27	1.35981e-25	IKZF3
ENSG00000123728	5783.63	-0.657995	0.0611012	-10.7689	4.82612e-27	1.52346e-25	RAP2C
ENSG00000197965	2969.99	-0.762575	0.0708798	-10.7587	5.39244e-27	1.69893e-25	MPZL1
ENSG00000169896	2340.44	1.18513	0.110223	10.7521	5.79234e-27	1.82139e-25	ITGAM
ENSG00000154099	2020.69	-1.1857	0.110546	-10.7259	7.69749e-27	2.41579e-25	DNAAF1
ENSG00000116717	484.038	-1.63334	0.152289	-10.7253	7.74677e-27	2.42657e-25	GADD45A
ENSG00000155380	589.394	-1.30342	0.121562	-10.7223	7.99721e-27	2.50021e-25	SLC16A1
ENSG00000162104	2460.47	-0.754741	0.0704259	-10.7168	8.48814e-27	2.64859e-25	ADCY9
ENSG00000169641	1652.34	-0.82976	0.0775077	-10.7055	9.58986e-27	2.98664e-25	LUZP1
ENSG00000101460	1147.4	-1.3091	0.122333	-10.7011	1.00619e-26	3.12766e-25	MAP1LC3A
ENSG00000039523	1872.05	-0.96618	0.0903156	-10.6978	1.042e-26	3.23277e-25	RIPOR1
ENSG00000116005	463.19	1.43593	0.134264	10.6948	1.07692e-26	3.33475e-25	PCYOX1
ENSG00000174125	1555.11	1.3943	0.13058	10.6777	1.29379e-26	3.99871e-25	TLR1
ENSG00000167604	1080.47	-1.30866	0.122749	-10.6613	1.5442e-26	4.76357e-25	NFKBID
ENSG00000251230	2402.35	0.758285	0.0712283	10.6459	1.82312e-26	5.61336e-25	MIR3945HG
ENSG00000116663	3369.42	-0.85251	0.0801561	-10.6356	2.03466e-26	6.25283e-25	FBXO6
ENSG00000135047	98845.6	0.526192	0.0495028	10.6295	2.17201e-26	6.66234e-25	CTSL
ENSG00000168036	21259.3	-0.407473	0.0383516	-10.6247	2.28821e-26	7.00554e-25	CTNNB1
ENSG00000135148	12176.7	-0.536513	0.0505295	-10.6178	2.46246e-26	7.52484e-25	TRAFD1
ENSG00000100365	3302.79	0.830521	0.07827	10.611	2.64985e-26	8.08229e-25	NCF4
ENSG00000178385	2047.82	-0.763548	0.0719739	-10.6087	2.71547e-26	8.26693e-25	PLEKHM3
ENSG00000158669	3407.92	-0.616542	0.0581302	-10.6062	2.78776e-26	8.47114e-25	GPAT4
ENSG00000059378	11116.3	-0.537064	0.050824	-10.5671	4.23186e-26	1.28353e-24	PARP12
ENSG00000112763	2634.61	-0.705939	0.0668347	-10.5625	4.44829e-26	1.34666e-24	BTN2A1
ENSG00000100504	1319.32	1.13472	0.107432	10.5623	4.45778e-26	1.34703e-24	PYGL
ENSG00000177807	602.242	3.28575	0.311672	10.5423	5.51217e-26	1.66255e-24	KCNJ10
ENSG00000142089	10285.5	-1.01834	0.09671	-10.5298	6.29423e-26	1.89491e-24	IFITM3
ENSG00000115738	2980.16	-0.631607	0.0600591	-10.5164	7.25662e-26	2.18061e-24	ID2
ENSG00000010327	5859.86	-1.54525	0.14706	-10.5076	7.97018e-26	2.39061e-24	STAB1
ENSG00000159189	10708.6	-1.15985	0.110395	-10.5064	8.07225e-26	2.41677e-24	C1QC
ENSG00000137275	8634.66	-0.54005	0.0514828	-10.4899	9.61164e-26	2.87079e-24	RIPK1
ENSG00000168610	19297.9	-0.460794	0.0439279	-10.4898	9.62403e-26	2.87079e-24	STAT3
ENSG00000141480	6534.41	-0.682441	0.0651378	-10.4769	1.10323e-25	3.28485e-24	ARRB2
ENSG00000171302	4001.33	-0.760809	0.072621	-10.4764	1.10858e-25	3.29474e-24	CANT1
ENSG00000197405	6380.49	-0.679079	0.0648234	-10.4758	1.11546e-25	3.30913e-24	C5AR1
ENSG00000186074	1755.45	0.98648	0.0941706	10.4755	1.12003e-25	3.31662e-24	CD300LF
ENSG00000067082	28708.9	-0.41839	0.0399853	-10.4636	1.26925e-25	3.75168e-24	KLF6
ENSG00000112343	4741.13	-0.534271	0.051066	-10.4624	1.28623e-25	3.79495e-24	TRIM38
ENSG00000163755	1106.13	0.937479	0.0896238	10.4602	1.31634e-25	3.87677e-24	HPS3
ENSG00000267121	938.5	-1.05185	0.10058	-10.4578	1.34965e-25	3.96716e-24
ENSG00000068400	3362.73	-0.624981	0.0597632	-10.4576	1.35191e-25	3.96716e-24	GRIPAP1
ENSG00000113494	607.492	-1.33043	0.127501	-10.4346	1.72362e-25	5.04882e-24	PRLR
ENSG00000103489	1796.41	0.793958	0.076138	10.4279	1.84971e-25	5.4084e-24	XYLT1
ENSG00000141506	16517.2	-0.698743	0.0672804	-10.3855	2.88526e-25	8.42112e-24	PIK3R5
ENSG00000168995	673.1	1.28961	0.124218	10.3818	3.00053e-25	8.74188e-24	SIGLEC7
ENSG00000142227	7000.32	-0.729127	0.0702423	-10.3802	3.05211e-25	8.87625e-24	EMP3
ENSG00000107104	3343.49	-0.70102	0.0675663	-10.3753	3.21226e-25	9.32531e-24	KANK1
ENSG00000120594	4170.94	1.08923	0.105262	10.3478	4.28154e-25	1.24073e-23	PLXDC2
ENSG00000141540	1777.18	-0.987844	0.0955109	-10.3427	4.51484e-25	1.30601e-23	TTYH2
ENSG00000133106	16357.4	-0.501871	0.0485533	-10.3365	4.81898e-25	1.39151e-23	EPSTI1
ENSG00000204217	2414.52	-0.745209	0.0721634	-10.3267	5.33728e-25	1.53844e-23	BMPR2
ENSG00000188157	6208.48	-1.9856	0.192308	-10.3251	5.42596e-25	1.56124e-23	AGRN
ENSG00000084112	6425.15	-0.532103	0.0517274	-10.2867	8.091e-25	2.32395e-23	SSH1
ENSG00000151690	1151.63	-0.956863	0.0931568	-10.2715	9.46817e-25	2.71471e-23	MFSD6
ENSG00000132589	4426.27	-0.786822	0.0767259	-10.255	1.12408e-24	3.21728e-23	FLOT2
ENSG00000104783	3650.8	-1.07469	0.104817	-10.253	1.147e-24	3.27712e-23	KCNN4
ENSG00000164111	35926.6	-0.5584	0.0546478	-10.2182	1.64444e-24	4.69011e-23	ANXA5
ENSG00000204160	2841.39	-0.911649	0.0892427	-10.2154	1.69208e-24	4.81753e-23	ZDHHC18
ENSG00000126709	15776.1	-1.03037	0.100975	-10.2042	1.89854e-24	5.39591e-23	IFI6
ENSG00000106070	597.132	-1.22643	0.12032	-10.1931	2.12845e-24	6.03877e-23	GRB10
ENSG00000162783	6781.45	-0.751812	0.0737711	-10.1911	2.17204e-24	6.15172e-23	IER5
ENSG00000143891	1765.19	-0.922097	0.0905213	-10.1865	2.27776e-24	6.43993e-23	GALM
ENSG00000186834	1709.78	-0.762737	0.0748895	-10.1848	2.3175e-24	6.54089e-23	HEXIM1
ENSG00000108424	20599.1	-0.487032	0.0478802	-10.1719	2.64768e-24	7.45986e-23	KPNB1
ENSG00000075618	11560.9	-1.44022	0.141705	-10.1635	2.88504e-24	8.11455e-23	FSCN1
ENSG00000196814	858.595	-1.06191	0.10457	-10.1551	3.14538e-24	8.8315e-23	MVB12B
ENSG00000197043	8272.98	-0.571355	0.0563273	-10.1435	3.54246e-24	9.92926e-23	ANXA6
ENSG00000121060	13025	-0.558592	0.0551577	-10.1272	4.18559e-24	1.17117e-22	TRIM25
ENSG00000117215	530.413	1.90475	0.188531	10.1031	5.35098e-24	1.49469e-22	PLA2G2D
ENSG00000089220	2634.62	0.637822	0.0631651	10.0977	5.65527e-24	1.57698e-22	PEBP1
ENSG00000172081	2641.15	-0.860828	0.0852885	-10.0931	5.92508e-24	1.64939e-22	MOB3A
ENSG00000126262	1277.35	0.920914	0.0913274	10.0837	6.52541e-24	1.8134e-22	FFAR2
ENSG00000106701	1428	-1.20185	0.119196	-10.083	6.57072e-24	1.82287e-22	FSD1L
ENSG00000102265	3140.33	-1.00555	0.0998141	-10.0742	7.18594e-24	1.99015e-22	TIMP1
ENSG00000136826	4991.77	-0.620555	0.0616127	-10.0719	7.35764e-24	2.03424e-22	KLF4
ENSG00000099331	14121.4	-0.7931	0.0787475	-10.0714	7.38956e-24	2.03959e-22	MYO9B
ENSG00000178950	4727.03	-0.810582	0.0804881	-10.0708	7.43468e-24	2.04857e-22	GAK
ENSG00000131149	1258.93	-0.825289	0.0820395	-10.0597	8.32848e-24	2.29097e-22	GSE1
ENSG00000104856	5672.4	-0.978372	0.0972734	-10.058	8.47369e-24	2.32697e-22	RELB
ENSG00000108679	8315.19	-0.950021	0.0945094	-10.0521	8.99061e-24	2.46476e-22	LGALS3BP
ENSG00000183255	7301.11	-0.436986	0.043483	-10.0496	9.2277e-24	2.5255e-22	PTTG1IP
ENSG00000118689	3202.78	-0.549013	0.0546547	-10.0451	9.65356e-24	2.63761e-22	FOXO3
ENSG00000125144	3481.55	1.09087	0.108603	10.0445	9.71074e-24	2.64878e-22	MT1G
ENSG00000196935	470.119	-1.3915	0.139103	-10.0034	1.47257e-23	4.00997e-22	SRGAP1
ENSG00000211445	314.982	-1.50671	0.150773	-9.99324	1.63158e-23	4.43554e-22	GPX3
ENSG00000213047	1449.51	-0.8904	0.0893277	-9.96779	2.10868e-23	5.72299e-22	DENND1B
ENSG00000171475	3643.19	-0.562511	0.0566139	-9.93591	2.905e-23	7.8711e-22	WIPF2
ENSG00000155849	2174.08	-0.75021	0.0755978	-9.9237	3.28356e-23	8.88201e-22	ELMO1
ENSG00000185339	5066.09	-0.764849	0.0771841	-9.90941	3.78878e-23	1.02316e-21	TCN2
ENSG00000186951	1049.1	-0.847073	0.0857084	-9.8832	4.92364e-23	1.32742e-21	PPARA
ENSG00000068305	2597.38	-0.669292	0.0678598	-9.86286	6.0309e-23	1.62325e-21	MEF2A
ENSG00000151726	55018.6	-0.42555	0.0431943	-9.85199	6.72033e-23	1.80582e-21	ACSL1
ENSG00000113916	3072.15	0.651076	0.0660881	9.85164	6.74339e-23	1.80903e-21	BCL6
ENSG00000152784	1486.42	-0.838977	0.0851743	-9.85013	6.84561e-23	1.83343e-21	PRDM8
ENSG00000168246	1606.08	-0.890683	0.0904508	-9.84715	7.05127e-23	1.8854e-21	UBTD2
ENSG00000108175	5352.69	-0.72545	0.0737149	-9.84129	7.47498e-23	1.99541e-21	ZMIZ1
ENSG00000196730	16661.5	-0.410106	0.0417499	-9.82294	8.96893e-23	2.39029e-21	DAPK1
ENSG00000112773	2856.35	-0.756628	0.0771056	-9.81289	9.90931e-23	2.63659e-21	TENT5A
ENSG00000140280	1722.8	-0.723012	0.073748	-9.80381	1.08413e-22	2.87986e-21	LYSMD2
ENSG00000108669	14999.9	-0.574505	0.0586376	-9.79756	1.15337e-22	3.05879e-21	CYTH1
ENSG00000116514	28559	-0.474006	0.0484297	-9.7875	1.27408e-22	3.3734e-21	RNF19B
ENSG00000147010	4710.83	-0.533396	0.054504	-9.78637	1.28835e-22	3.40565e-21	SH3KBP1
ENSG00000104951	19878.3	-1.01402	0.103885	-9.76095	1.65602e-22	4.37043e-21	IL4I1
ENSG00000178951	2840.56	-0.914462	0.0937124	-9.75818	1.70188e-22	4.48418e-21	ZBTB7A
ENSG00000105402	3857.19	-0.786015	0.0805988	-9.75219	1.80537e-22	4.74918e-21	NAPA
ENSG00000155324	534.342	-1.19875	0.122964	-9.74875	1.86755e-22	4.9048e-21	GRAMD2B
ENSG00000136709	2644.89	-0.624962	0.0641438	-9.74313	1.97371e-22	5.17526e-21	WDR33
ENSG00000152234	7310	0.492705	0.050692	9.71958	2.48798e-22	6.51323e-21	ATP5F1A
ENSG00000169403	8791.66	-0.659475	0.0680445	-9.69182	3.26639e-22	8.53726e-21	PTAFR
ENSG00000102794	74983.3	0.342111	0.0353112	9.68845	3.37616e-22	8.81e-21	ACOD1
ENSG00000169554	11275.2	0.545636	0.0563265	9.68703	3.42347e-22	8.91914e-21	ZEB2
ENSG00000179348	373.571	1.47532	0.152759	9.65789	4.5516e-22	1.18393e-20	GATA2
ENSG00000198785	918.981	1.18509	0.122737	9.65556	4.65618e-22	1.20919e-20	GRIN3A
ENSG00000108179	5309.64	-0.68481	0.0709388	-9.65353	4.74909e-22	1.23135e-20	PPIF
ENSG00000213024	6861.56	-0.722255	0.0748503	-9.64932	4.94821e-22	1.28094e-20	NUP62
ENSG00000079263	1727.15	-0.703299	0.072944	-9.64163	5.33357e-22	1.3785e-20	SP140
ENSG00000130584	481.716	-1.22808	0.127444	-9.63627	5.61924e-22	1.45003e-20	ZBTB46
ENSG00000087460	10591.1	-0.470134	0.048792	-9.63546	5.66361e-22	1.45916e-20	GNAS
ENSG00000118855	7156.75	0.927895	0.0965783	9.60769	7.4193e-22	1.90847e-20	MFSD1
ENSG00000136280	1805.71	-0.963268	0.100297	-9.6042	7.6749e-22	1.9711e-20	CCM2
ENSG00000172322	1655.3	0.921373	0.0959877	9.59886	8.08315e-22	2.07268e-20	CLEC12A
ENSG00000167695	167.087	-1.96688	0.205006	-9.59425	8.453e-22	2.1641e-20	FAM57A
ENSG00000075624	235816	-0.617658	0.0643995	-9.59103	8.72095e-22	2.22919e-20	ACTB
ENSG00000134061	354.314	1.7856	0.186374	9.58078	9.63132e-22	2.45803e-20	CD180
ENSG00000156299	1215.18	-0.828491	0.0865106	-9.57676	1.0014e-21	2.5517e-20	TIAM1
ENSG00000197747	13276.4	-0.47273	0.0493981	-9.5698	1.07111e-21	2.72505e-20	S100A10
ENSG00000203879	5510.34	-0.594032	0.0621081	-9.56448	1.12764e-21	2.86439e-20	GDI1
ENSG00000165280	16663.2	-0.543032	0.0568244	-9.55632	1.22018e-21	3.09462e-20	VCP
ENSG00000146457	10395.2	-0.559348	0.05859	-9.54681	1.33752e-21	3.38694e-20	WTAP
ENSG00000072210	917.626	1.10256	0.115526	9.54382	1.37667e-21	3.48064e-20	ALDH3A2
ENSG00000137726	1483.11	-0.803691	0.0842537	-9.53894	1.44297e-21	3.6426e-20	FXYD6
ENSG00000089094	3066.73	-0.645045	0.0676923	-9.52908	1.58684e-21	3.99957e-20	KDM2B
ENSG00000152223	5554.26	-0.537245	0.0564495	-9.51727	1.77789e-21	4.47418e-20	EPG5
ENSG00000099725	207.35	-1.87272	0.197	-9.50621	1.97739e-21	4.96853e-20	PRKY
ENSG00000145287	2880.42	-0.741941	0.0781723	-9.4911	2.28608e-21	5.7353e-20	PLAC8
ENSG00000125249	1396.45	-0.941209	0.0992522	-9.48301	2.47052e-21	6.18847e-20	RAP2A
ENSG00000054118	7085.51	-0.478984	0.0505289	-9.47941	2.55722e-21	6.39581e-20	THRAP3
ENSG00000115414	3065.44	-1.3734	0.145019	-9.47049	2.78538e-21	6.95574e-20	FN1
ENSG00000165959	1152.99	0.840122	0.0887157	9.46982	2.80316e-21	6.98941e-20	CLMN
ENSG00000143110	1222.06	1.12138	0.118493	9.46363	2.97444e-21	7.40511e-20	C1orf162
ENSG00000118058	5167.73	-0.52313	0.0553146	-9.45736	3.15813e-21	7.85041e-20	KMT2A
ENSG00000119523	2242.26	-0.586838	0.0620933	-9.45091	3.35909e-21	8.3372e-20	ALG2
ENSG00000105443	1338.22	-0.824711	0.0873561	-9.44079	3.69967e-21	9.16853e-20	CYTH2
ENSG00000157191	6053.92	-0.592403	0.0627813	-9.43598	3.87345e-21	9.58458e-20	NECAP2
ENSG00000110400	739.031	-1.36791	0.145126	-9.42569	4.27285e-21	1.05568e-19	NECTIN1
ENSG00000117115	2217.03	-0.781933	0.0829979	-9.42112	4.46297e-21	1.10098e-19	PADI2
ENSG00000124942	66393.3	-0.60385	0.0641874	-9.40762	5.07499e-21	1.25006e-19	AHNAK
ENSG00000124098	773.962	1.09028	0.115915	9.40585	5.16092e-21	1.26931e-19	FAM210B
ENSG00000136492	259.331	-1.82439	0.194093	-9.39957	5.47858e-21	1.3454e-19	BRIP1
ENSG00000010030	2577.77	-0.772904	0.0823021	-9.39105	5.94047e-21	1.45662e-19	ETV7
ENSG00000148484	6172.63	0.518899	0.0552858	9.38576	6.24665e-21	1.52939e-19	RSU1
ENSG00000145730	635.113	-1.01058	0.107693	-9.38393	6.3559e-21	1.5538e-19	PAM
ENSG00000171631	1292.63	1.4414	0.153612	9.38334	6.39126e-21	1.5601e-19	P2RY6
ENSG00000235750	8019.41	-0.499013	0.0532112	-9.37796	6.72588e-21	1.63932e-19	KIAA0040
ENSG00000280206	374.315	-1.42155	0.151727	-9.36911	7.31452e-21	1.78012e-19
ENSG00000130227	2239.46	0.610698	0.0652394	9.36087	7.90791e-21	1.92166e-19	XPO7
ENSG00000132205	16646.9	-0.505453	0.0540527	-9.35112	8.67264e-21	2.10434e-19	EMILIN2
ENSG00000102699	4306.98	-0.638437	0.0683427	-9.3417	9.48022e-21	2.29687e-19	PARP4
ENSG00000121691	2654.84	0.62648	0.0670664	9.34118	9.52663e-21	2.30468e-19	CAT
ENSG00000100767	803.709	-1.28731	0.137854	-9.33817	9.8009e-21	2.36751e-19	PAPLN
ENSG00000124226	5587.49	-0.508618	0.054481	-9.3357	1.00327e-20	2.41989e-19	RNF114
ENSG00000123130	5558.08	-0.556748	0.0596541	-9.33294	1.02972e-20	2.48002e-19	ACOT9
ENSG00000138496	14568.5	-0.642056	0.0688264	-9.32863	1.07244e-20	2.57909e-19	PARP9
ENSG00000100109	2051.41	-0.66116	0.0709182	-9.32286	1.1325e-20	2.71951e-19	TFIP11
ENSG00000104853	4393.84	-0.789293	0.0847435	-9.31391	1.23215e-20	2.95443e-19	CLPTM1
ENSG00000166750	23828	-0.518524	0.0556909	-9.31075	1.26935e-20	3.03915e-19	SLFN5
ENSG00000188786	10750.2	-0.398765	0.0428323	-9.30992	1.27925e-20	3.05835e-19	MTF1
ENSG00000122986	1239.38	0.860781	0.0925532	9.30039	1.39927e-20	3.34036e-19	HVCN1
ENSG00000225774	91.8387	-2.88019	0.31002	-9.29035	1.53786e-20	3.66507e-19	SIRPAP1
ENSG00000082805	2220.61	-0.605927	0.065222	-9.29021	1.53979e-20	3.66507e-19	ERC1
ENSG00000055332	9541.24	-0.877285	0.0945455	-9.27897	1.71128e-20	4.06729e-19	EIF2AK2
ENSG00000137216	4046.41	-0.677906	0.073122	-9.27089	1.84598e-20	4.38104e-19	TMEM63B
ENSG00000168405	607.573	1.04821	0.113091	9.26869	1.88446e-20	4.46584e-19	CMAHP
ENSG00000165891	728.511	-0.938316	0.101292	-9.26346	1.97919e-20	4.68351e-19	E2F7
ENSG00000163932	10164.4	-0.633671	0.0685938	-9.23801	2.51122e-20	5.93385e-19	PRKCD
ENSG00000002587	212.087	2.24383	0.243038	9.23244	2.64545e-20	6.24195e-19	HS3ST1
ENSG00000188522	512.169	-1.41352	0.153311	-9.21995	2.97236e-20	7.00313e-19	FAM83G
ENSG00000147475	1334.12	0.85413	0.0926491	9.21897	2.99958e-20	7.05704e-19	ERLIN2
ENSG00000100813	6307.21	-0.483489	0.05246	-9.21633	3.0745e-20	7.22285e-19	ACIN1
ENSG00000073910	1256.53	-0.823697	0.0895464	-9.19855	3.62807e-20	8.51104e-19	FRY
ENSG00000110851	2208.43	-0.599907	0.0653087	-9.18572	4.08773e-20	9.57553e-19	PRDM4
ENSG00000275023	9382.17	-0.732418	0.0797798	-9.18049	4.29122e-20	1.00378e-18	MLLT6
ENSG00000150637	1275.42	0.969478	0.105718	9.17037	4.71402e-20	1.10109e-18	CD226
ENSG00000025434	7463.32	-0.710493	0.0774811	-9.16989	4.73511e-20	1.10443e-18	NR1H3
ENSG00000117448	6075.69	0.684616	0.0747053	9.16423	4.99029e-20	1.16228e-18	AKR1A1
ENSG00000165861	1511.1	-0.698959	0.0762814	-9.16291	5.05173e-20	1.17349e-18	ZFYVE1
ENSG00000186891	308.68	-1.78639	0.19496	-9.16288	5.05287e-20	1.17349e-18	TNFRSF18
ENSG00000187116	1473.38	-0.76125	0.0831027	-9.16035	5.17305e-20	1.19969e-18	LILRA5
ENSG00000188641	3685.21	0.605206	0.0660845	9.15806	5.28403e-20	1.22368e-18	DPYD
ENSG00000133789	4108.33	-0.605841	0.0662297	-9.14757	5.82289e-20	1.34655e-18	SWAP70
ENSG00000122643	2606.6	-1.89135	0.206792	-9.14617	5.89886e-20	1.36218e-18	NT5C3A
ENSG00000177606	5843.14	-0.76183	0.0833471	-9.14044	6.21976e-20	1.43425e-18	JUN
ENSG00000160209	5221.74	-0.760497	0.0832068	-9.13984	6.25475e-20	1.44028e-18	PDXK
ENSG00000087253	1764.84	0.846738	0.092654	9.13872	6.31972e-20	1.45318e-18	LPCAT2
ENSG00000177105	8505.18	-0.906677	0.0992181	-9.13822	6.34888e-20	1.45782e-18	RHOG
ENSG00000104549	967.369	-0.936854	0.102525	-9.13782	6.37215e-20	1.4611e-18	SQLE
ENSG00000099995	6136.34	-0.559222	0.061214	-9.13553	6.50847e-20	1.49026e-18	SF3A1
ENSG00000071127	25185.2	-0.504902	0.0552733	-9.13464	6.56224e-20	1.50046e-18	WDR1
ENSG00000275302	53566.9	-0.496807	0.054402	-9.13214	6.71582e-20	1.53341e-18	CCL4
ENSG00000101336	18266.4	-0.600017	0.0657054	-9.13194	6.72853e-20	1.53416e-18	HCK
ENSG00000161929	939.825	1.30623	0.143081	9.12931	6.89349e-20	1.56957e-18	SCIMP
ENSG00000005249	319.128	1.6048	0.17588	9.12441	7.21249e-20	1.63991e-18	PRKAR2B
ENSG00000133639	15418.4	-0.53974	0.0591699	-9.12187	7.38401e-20	1.67517e-18	BTG1
ENSG00000064961	1054.29	-0.887556	0.0973004	-9.12181	7.38817e-20	1.67517e-18	HMG20B
ENSG00000100591	1986.03	-0.608237	0.0667072	-9.118	7.65233e-20	1.73265e-18	AHSA1
ENSG00000104946	5123.31	-0.660026	0.0724568	-9.10923	8.29678e-20	1.87595e-18	TBC1D17
ENSG00000174945	222.51	-1.86911	0.205288	-9.10478	8.64379e-20	1.9517e-18	AMZ1
ENSG00000118707	1004.43	-0.82566	0.0907273	-9.10046	8.99492e-20	2.02816e-18	TGIF2
ENSG00000170876	2135.19	-0.609838	0.0670749	-9.0919	9.73221e-20	2.19136e-18	TMEM43
ENSG00000168758	1006.52	-1.01101	0.111221	-9.09014	9.89144e-20	2.22414e-18	SEMA4C
ENSG00000071073	2711.17	0.783547	0.0862858	9.08083	1.07747e-19	2.4194e-18	MGAT4A
ENSG00000197872	7156.5	-0.559979	0.0616721	-9.07995	1.08625e-19	2.43576e-18	FAM49A
ENSG00000181631	95.4141	3.70618	0.408488	9.0729	1.15887e-19	2.595e-18	P2RY13
ENSG00000109743	1144.63	0.969562	0.106943	9.0662	1.23242e-19	2.75591e-18	BST1
ENSG00000155252	1993.34	-0.76458	0.0843387	-9.06559	1.23929e-19	2.76747e-18	PI4K2A
ENSG00000119508	20571.4	-0.383905	0.0423743	-9.05986	1.30612e-19	2.91271e-18	NR4A3
ENSG00000011422	29449	-0.617058	0.0681319	-9.05683	1.34301e-19	2.99086e-18	PLAUR
ENSG00000100350	308.745	1.91369	0.211328	9.05552	1.35918e-19	3.02273e-18	FOXRED2
ENSG00000035681	2557.59	0.690373	0.0763074	9.04726	1.46597e-19	3.25578e-18	NSMAF
ENSG00000102034	7822.51	-0.625639	0.069176	-9.04417	1.50812e-19	3.34481e-18	ELF4
ENSG00000082641	9383.73	-0.51435	0.0568727	-9.04388	1.5121e-19	3.34906e-18	NFE2L1
ENSG00000116990	234.69	3.80475	0.420779	9.04216	1.53611e-19	3.39763e-18	MYCL
ENSG00000067057	2700	-0.745108	0.0824104	-9.04143	1.54639e-19	3.41572e-18	PFKP
ENSG00000172939	4967.33	-0.479308	0.0530283	-9.03873	1.585e-19	3.49624e-18	OXSR1
ENSG00000169991	711.833	-0.850527	0.0942757	-9.0217	1.85194e-19	4.07955e-18	IFFO2
ENSG00000185624	12585.9	-0.574874	0.0637289	-9.02061	1.87049e-19	4.11483e-18	P4HB
ENSG00000105976	4415.77	-0.671448	0.0744659	-9.01685	1.93582e-19	4.25279e-18	MET
ENSG00000151012	6625.72	0.729674	0.0809284	9.0163	1.94551e-19	4.26831e-18	SLC7A11
ENSG00000123374	588.431	-1.01563	0.11266	-9.01501	1.96849e-19	4.31291e-18	CDK2
ENSG00000166908	1581.11	-0.6915	0.0767403	-9.01091	2.0436e-19	4.47144e-18	PIP4K2C
ENSG00000170956	243.148	1.75441	0.194709	9.01043	2.05249e-19	4.48485e-18	CEACAM3
ENSG00000099992	588.585	-1.146	0.127199	-9.00947	2.07056e-19	4.51827e-18	TBC1D10A
ENSG00000005238	1935.59	-0.944181	0.104801	-9.00929	2.07389e-19	4.51947e-18	FAM214B
ENSG00000100014	723.418	-0.918017	0.1019	-9.00903	2.07889e-19	4.5243e-18	SPECC1L
ENSG00000188042	2981.98	0.548188	0.0608558	9.00798	2.09887e-19	4.56168e-18	ARL4C
ENSG00000204516	2361.12	-0.608806	0.0675925	-9.00702	2.11741e-19	4.59583e-18	MICB
ENSG00000184009	57223.2	-0.612328	0.0680502	-8.99818	2.29487e-19	4.97436e-18	ACTG1
ENSG00000131759	963.47	-0.896381	0.0996493	-8.99535	2.35471e-19	5.09727e-18	RARA
ENSG00000116701	30655.4	-0.402925	0.0448119	-8.99147	2.4395e-19	5.27381e-18	NCF2
ENSG00000132256	1263.92	-0.725977	0.080742	-8.99132	2.44288e-19	5.27409e-18	TRIM5
ENSG00000106462	3099.7	-0.638805	0.0710698	-8.98842	2.50819e-19	5.40791e-18	EZH2
ENSG00000266074	329.086	-1.46483	0.163341	-8.9679	3.02214e-19	6.5074e-18	BAHCC1
ENSG00000163110	3164.31	-0.523357	0.0583937	-8.96255	3.17261e-19	6.82238e-18	PDLIM5
ENSG00000110442	1091.5	0.86953	0.0970328	8.9612	3.21159e-19	6.89708e-18	COMMD9
ENSG00000143373	1419.09	-0.881239	0.0983639	-8.95897	3.27713e-19	7.02853e-18	ZNF687
ENSG00000104885	5554.26	-0.990824	0.110747	-8.94674	3.66135e-19	7.84223e-18	DOT1L
ENSG00000160877	1675.07	-0.979525	0.109564	-8.94022	3.88406e-19	8.30832e-18	NACC1
ENSG00000140105	114784	-0.311375	0.0348395	-8.93739	3.98461e-19	8.5122e-18	WARS
ENSG00000198911	4669.36	-0.80036	0.089607	-8.9319	4.18758e-19	8.93405e-18	SREBF2
ENSG00000155744	1383.6	-0.838393	0.0939116	-8.92747	4.35857e-19	9.28667e-18	FAM126B
ENSG00000186566	2875.75	-0.520564	0.0583182	-8.92629	4.40555e-19	9.37447e-18	GPATCH8
ENSG00000119321	4845.94	0.469647	0.0526152	8.92607	4.41404e-19	9.38027e-18	FKBP15
ENSG00000012817	548.578	-1.06707	0.119605	-8.92164	4.59429e-19	9.75057e-18	KDM5D
ENSG00000073464	731.46	1.82565	0.204678	8.91958	4.68049e-19	9.92057e-18	CLCN4
ENSG00000204388	433.627	-1.15388	0.129584	-8.90445	5.36511e-19	1.13569e-17	HSPA1B
ENSG00000197324	8357.68	-0.912886	0.102591	-8.89826	5.67297e-19	1.19929e-17	LRP10
ENSG00000081041	2275.11	0.544484	0.0612349	8.89173	6.01642e-19	1.27025e-17	CXCL2
ENSG00000100596	2956.68	-0.587737	0.0661151	-8.88959	6.13329e-19	1.29324e-17	SPTLC2
ENSG00000185722	3922.7	-0.557686	0.0627434	-8.88836	6.20179e-19	1.30599e-17	ANKFY1
ENSG00000204209	2151.83	-0.719995	0.0810142	-8.88727	6.26305e-19	1.31719e-17	DAXX
ENSG00000131669	26770.3	-0.961515	0.10831	-8.87744	6.84147e-19	1.43697e-17	NINJ1
ENSG00000276462	266.43	-1.59542	0.179826	-8.87204	7.18203e-19	1.50656e-17
ENSG00000134440	3857.92	0.604008	0.068095	8.87008	7.30925e-19	1.53127e-17	NARS
ENSG00000130775	9148.02	-0.664136	0.0748957	-8.86748	7.48231e-19	1.56551e-17	THEMIS2
ENSG00000186088	3618.84	0.847257	0.0956635	8.85664	8.24634e-19	1.72315e-17	GSAP
ENSG00000103522	679.553	-1.20573	0.136169	-8.85465	8.39478e-19	1.75191e-17	IL21R
ENSG00000196923	1154.05	-1.00825	0.113955	-8.84775	8.92994e-19	1.86121e-17	PDLIM7
ENSG00000188211	2996.78	-0.635803	0.0719408	-8.83786	9.7573e-19	2.03104e-17	NCR3LG1
ENSG00000183337	4916.59	-0.553558	0.0626597	-8.83435	1.00682e-18	2.09105e-17	BCOR
ENSG00000106829	2130.21	-0.578326	0.0654636	-8.83432	1.00713e-18	2.09105e-17	TLE4
ENSG00000148926	11209.5	-0.619712	0.0702413	-8.82262	1.1181e-18	2.31849e-17	ADM
ENSG00000034510	70861.3	-0.522187	0.0592236	-8.8172	1.1736e-18	2.43048e-17	TMSB10
ENSG00000137509	5360.54	-0.524404	0.0595175	-8.81093	1.24117e-18	2.56713e-17	PRCP
ENSG00000106636	3179.04	-0.539189	0.0612123	-8.80851	1.26821e-18	2.61974e-17	YKT6
ENSG00000073792	546.7	-1.05254	0.119613	-8.79956	1.37354e-18	2.83371e-17	IGF2BP2
ENSG00000147119	588.127	-1.18398	0.134649	-8.79304	1.45571e-18	2.99943e-17	CHST7
ENSG00000205045	929.345	-0.794075	0.0903714	-8.7868	1.53886e-18	3.16674e-17	SLFN12L
ENSG00000213719	14476.9	-0.55057	0.0626626	-8.78626	1.54618e-18	3.17778e-17	CLIC1
ENSG00000179241	206.421	-1.56683	0.178332	-8.78601	1.5497e-18	3.181e-17	LDLRAD3
ENSG00000197283	695.563	-1.01556	0.115695	-8.77793	1.66504e-18	3.41345e-17	SYNGAP1
ENSG00000152270	2267.07	0.755488	0.0863582	8.74831	2.16567e-18	4.43418e-17	PDE3B
ENSG00000168394	30004.7	-0.630121	0.0720596	-8.74444	2.24125e-18	4.58314e-17	TAP1
ENSG00000133812	2272.71	-0.629484	0.0720216	-8.74022	2.32667e-18	4.75184e-17	SBF2
ENSG00000175215	5214.05	-0.568458	0.0650601	-8.73744	2.38454e-18	4.86391e-17	CTDSP2
ENSG00000138867	3671.9	-0.737486	0.0844441	-8.73343	2.47072e-18	5.03339e-17	GUCD1
ENSG00000113742	4371.77	-0.513432	0.0587948	-8.73261	2.48858e-18	5.06344e-17	CPEB4
ENSG00000114770	744.284	0.925398	0.106059	8.72535	2.65364e-18	5.39252e-17	ABCC5
ENSG00000114745	1106.5	-0.84497	0.0970262	-8.70867	3.0746e-18	6.24018e-17	GORASP1
ENSG00000092841	17897.3	-0.507766	0.0583145	-8.70737	3.10998e-18	6.30411e-17	MYL6
ENSG00000154310	3584.14	0.477213	0.0548308	8.70337	3.22161e-18	6.52226e-17	TNIK
ENSG00000103855	641.365	-1.00836	0.11599	-8.69348	3.51504e-18	7.10746e-17	CD276
ENSG00000145860	2911.85	-0.537761	0.0618668	-8.69224	3.55361e-18	7.16949e-17	RNF145
ENSG00000121671	1132.41	-0.959004	0.110329	-8.69221	3.55454e-18	7.16949e-17	CRY2
ENSG00000125753	10578.4	-0.67272	0.0774083	-8.69054	3.60724e-18	7.26677e-17	VASP
ENSG00000168264	1427.63	0.691844	0.0796447	8.68662	3.73368e-18	7.51218e-17	IRF2BP2
ENSG00000221968	405.502	-1.22218	0.140707	-8.68602	3.75357e-18	7.54287e-17	FADS3
ENSG00000116711	1082.32	0.9143	0.105485	8.66759	4.41369e-18	8.85845e-17	PLA2G4A
ENSG00000084444	302.072	1.44644	0.167018	8.66041	4.70062e-18	9.42268e-17	FAM234B
ENSG00000130066	54694.2	-0.438522	0.0506998	-8.64939	5.17746e-18	1.03658e-16	SAT1
ENSG00000203710	426.834	1.42034	0.164315	8.64401	5.42739e-18	1.08528e-16	CR1
ENSG00000146535	4243.02	-0.560065	0.0648113	-8.64147	5.54929e-18	1.10829e-16	GNA12
ENSG00000185245	250.416	-1.59844	0.184998	-8.64032	5.60549e-18	1.11814e-16	GP1BA
ENSG00000169871	7427.74	-0.438638	0.0507856	-8.63705	5.76819e-18	1.14918e-16	TRIM56
ENSG00000065989	1349.03	-0.882541	0.102266	-8.62987	6.14194e-18	1.22215e-16	PDE4A
ENSG00000198742	2334.45	-0.500875	0.0581078	-8.61974	6.71041e-18	1.33363e-16	SMURF1
ENSG00000160789	7421.41	-0.744364	0.0864287	-8.61247	7.15048e-18	1.41936e-16	LMNA
ENSG00000130592	19016.2	-0.702228	0.0816781	-8.59751	8.14646e-18	1.61509e-16	LSP1
ENSG00000175445	271.053	2.0549	0.23902	8.59717	8.17028e-18	1.61783e-16	LPL
ENSG00000267369	332.615	-1.11762	0.130074	-8.59222	8.53013e-18	1.68704e-16
ENSG00000104974	1423.93	-1.05685	0.123018	-8.59109	8.61511e-18	1.70177e-16	LILRA1
ENSG00000133246	339.847	1.92101	0.223641	8.58973	8.71733e-18	1.71988e-16	PRAM1
ENSG00000133059	641.091	-0.937174	0.109108	-8.58943	8.74017e-18	1.72229e-16	DSTYK
ENSG00000011007	2962.48	-0.52953	0.0616743	-8.58591	9.0118e-18	1.77367e-16	ELOA
ENSG00000125651	2654.54	-0.60014	0.0699924	-8.57436	9.96353e-18	1.95861e-16	GTF2F1
ENSG00000169495	294.655	1.63045	0.190246	8.57021	1.03298e-17	2.02816e-16	HTRA4
ENSG00000095319	4244.63	-0.582385	0.0680189	-8.56211	1.10823e-17	2.17329e-16	NUP188
ENSG00000115828	521.503	1.18203	0.138097	8.55948	1.13382e-17	2.22078e-16	QPCT
ENSG00000204577	4092.63	-0.674055	0.0787942	-8.55463	1.1825e-17	2.31155e-16	LILRB3
ENSG00000090674	987.426	1.02418	0.119723	8.55458	1.183e-17	2.31155e-16	MCOLN1
ENSG00000165424	186.014	-1.79955	0.210522	-8.54803	1.25207e-17	2.44357e-16	ZCCHC24
ENSG00000173559	6832.72	0.612598	0.0716892	8.5452	1.28316e-17	2.50124e-16	NABP1
ENSG00000135476	446.429	-1.16433	0.136348	-8.53939	1.34937e-17	2.62715e-16	ESPL1
ENSG00000108389	2292.96	-0.592284	0.0693635	-8.53885	1.35563e-17	2.63617e-16	MTMR4
ENSG00000105855	13137.6	-0.670595	0.078671	-8.52405	1.54071e-17	2.99251e-16	ITGB8
ENSG00000055070	6332.39	-0.514901	0.060459	-8.51654	1.64388e-17	3.18908e-16	SZRD1
ENSG00000135956	6794.95	-0.491096	0.0577015	-8.51097	1.72482e-17	3.34212e-16	TMEM127
ENSG00000179630	3349.69	1.0293	0.121023	8.50503	1.81552e-17	3.51368e-16	LACC1
ENSG00000177119	4980.78	-0.658653	0.0775026	-8.49847	1.92105e-17	3.7135e-16	ANO6
ENSG00000040199	704.447	-0.936296	0.110291	-8.48936	2.07774e-17	4.01162e-16	PHLPP2
ENSG00000067646	161.244	-2.09128	0.246415	-8.48682	2.12359e-17	4.09528e-16	ZFY
ENSG00000147894	1821.84	0.957718	0.11286	8.48588	2.14092e-17	4.12382e-16	C9orf72
ENSG00000123240	13228	-0.393911	0.0464258	-8.48474	2.16202e-17	4.15953e-16	OPTN
ENSG00000158545	2405.21	-0.640449	0.0755732	-8.47455	2.35987e-17	4.53479e-16	ZC3H18
ENSG00000123338	12774.6	0.368242	0.0434801	8.46922	2.47041e-17	4.74161e-16	NCKAP1L
ENSG00000160741	2265.38	-0.763361	0.0901788	-8.46497	2.56218e-17	4.91195e-16	CRTC2
ENSG00000183087	322.776	-1.46624	0.173487	-8.45159	2.87374e-17	5.50276e-16	GAS6
ENSG00000110324	55877.4	-0.536916	0.0635418	-8.4498	2.91807e-17	5.58106e-16	IL10RA
ENSG00000103479	3482.75	0.555631	0.0657752	8.44742	2.97804e-17	5.68906e-16	RBL2
ENSG00000169155	2613.15	-0.542188	0.0642054	-8.44459	3.0512e-17	5.822e-16	ZBTB43
ENSG00000070882	1101.01	-0.71104	0.0842404	-8.44061	3.15684e-17	6.01651e-16	OSBPL3
ENSG00000136040	13792.9	-0.44169	0.0523372	-8.43932	3.19181e-17	6.07602e-16	PLXNC1
ENSG00000185215	100251	-0.690861	0.0818678	-8.43874	3.20765e-17	6.09903e-16	TNFAIP2
ENSG00000134470	10525.6	-0.575669	0.068276	-8.4315	3.41258e-17	6.48111e-16	IL15RA
ENSG00000137094	1603.37	-0.692023	0.0821867	-8.42013	3.7606e-17	7.13374e-16	DNAJB5
ENSG00000128191	879.937	-0.867455	0.103132	-8.41113	4.06074e-17	7.69412e-16	DGCR8
ENSG00000173846	2935.91	-0.788728	0.0937979	-8.4088	4.14234e-17	7.83958e-16	PLK3
ENSG00000164054	3388.46	-0.752044	0.0895578	-8.39731	4.56829e-17	8.63567e-16	SHISA5
ENSG00000115896	852.506	0.851718	0.101496	8.39162	4.79501e-17	9.05372e-16	PLCL1
ENSG00000168209	825.752	-0.967575	0.115345	-8.38851	4.9235e-17	9.28553e-16	DDIT4
ENSG00000181026	771.951	-0.854175	0.10185	-8.38662	5.00305e-17	9.42463e-16	AEN
ENSG00000080815	12466.1	-0.4437	0.0529221	-8.38402	5.11504e-17	9.62445e-16	PSEN1
ENSG00000078808	5148.26	-0.745363	0.0891327	-8.36239	6.1459e-17	1.15507e-15	SDF4
ENSG00000139645	2341.81	-0.677751	0.081055	-8.36162	6.18636e-17	1.16134e-15	ANKRD52
ENSG00000154978	1919.85	-0.636927	0.0761792	-8.36091	6.22368e-17	1.16699e-15	VOPP1
ENSG00000136754	12270.8	-0.535516	0.0641336	-8.35002	6.82522e-17	1.27831e-15	ABI1
ENSG00000167261	441.905	1.26191	0.151234	8.34404	7.17936e-17	1.34309e-15	DPEP2
ENSG00000122359	6289.2	-0.602309	0.0721856	-8.34389	7.18863e-17	1.34328e-15	ANXA11
ENSG00000182149	5811	-0.452505	0.0542881	-8.33525	7.73323e-17	1.44339e-15	IST1
ENSG00000136286	24702.7	-0.688561	0.0828967	-8.30625	9.8771e-17	1.84142e-15	MYO1G
ENSG00000156966	158.035	-1.81445	0.21901	-8.28479	1.18321e-16	2.20338e-15	B3GNT7
ENSG00000141503	3791.36	-0.810332	0.0978807	-8.27877	1.2445e-16	2.31486e-15	MINK1
ENSG00000115216	5107.14	-0.443247	0.0535582	-8.276	1.27387e-16	2.36678e-15	NRBP1
ENSG00000253123	255.074	1.39389	0.16844	8.27529	1.28147e-16	2.37818e-15
ENSG00000253958	691.352	1.07754	0.130249	8.27289	1.30753e-16	2.42378e-15	CLDN23
ENSG00000151327	1421.97	-0.683143	0.0826062	-8.26988	1.34091e-16	2.48282e-15	FAM177A1
ENSG00000131203	48507.1	-0.476465	0.0576238	-8.26855	1.356e-16	2.50791e-15	IDO1
ENSG00000126003	3197.51	-0.481958	0.0583242	-8.26342	1.41556e-16	2.61509e-15	PLAGL2
ENSG00000152518	3544.84	0.544828	0.0659436	8.26202	1.43226e-16	2.64293e-15	ZFP36L2
ENSG00000275993	101.211	-2.06204	0.249597	-8.26149	1.43862e-16	2.65166e-15	SIK1B
ENSG00000139117	733.872	-0.832724	0.1008	-8.26116	1.44262e-16	2.65603e-15	CPNE8
ENSG00000136205	10558.5	0.579962	0.0702313	8.25789	1.48272e-16	2.72677e-15	TNS3
ENSG00000100991	4933.89	-0.555225	0.0673114	-8.2486	1.60254e-16	2.94379e-15	TRPC4AP
ENSG00000117594	162.566	-2.25666	0.273726	-8.24424	1.66218e-16	3.04989e-15	HSD11B1
ENSG00000131459	59.6747	-3.32136	0.403041	-8.24076	1.71125e-16	3.13639e-15	GFPT2
ENSG00000185386	176.004	-1.66276	0.201788	-8.24013	1.72021e-16	3.14926e-15	MAPK11
ENSG00000176619	1484.06	-0.745986	0.0905587	-8.23759	1.7571e-16	3.21318e-15	LMNB2
ENSG00000009954	3310.9	-0.538316	0.0653926	-8.23207	1.84003e-16	3.36106e-15	BAZ1B
ENSG00000139832	2017.73	0.719937	0.0874765	8.23007	1.87109e-16	3.41394e-15	RAB20
ENSG00000108819	4441.25	-0.721422	0.087665	-8.2293	1.88311e-16	3.43203e-15	PPP1R9B
ENSG00000137166	946.41	-0.986507	0.119986	-8.22187	2.00349e-16	3.64734e-15	FOXP4
ENSG00000124214	3652.82	-0.478206	0.0581869	-8.21844	2.06165e-16	3.74902e-15	STAU1
ENSG00000136213	1011.45	-0.869582	0.105833	-8.21652	2.095e-16	3.80541e-15	CHST12
ENSG00000128272	4815.99	-0.499559	0.0608322	-8.21208	2.17385e-16	3.94422e-15	ATF4
ENSG00000083457	659.316	0.894426	0.108936	8.21056	2.20168e-16	3.99027e-15	ITGAE
ENSG00000130827	842.524	-1.07853	0.131534	-8.19963	2.41137e-16	4.36544e-15	PLXNA3
ENSG00000152558	20723	-0.75262	0.0919154	-8.18818	2.65214e-16	4.79597e-15	TMEM123
ENSG00000168256	2344.97	-0.658445	0.0804207	-8.1875	2.667e-16	4.81749e-15	NKIRAS2
ENSG00000177409	22172.4	-0.799016	0.097657	-8.18185	2.79507e-16	5.04323e-15	SAMD9L
ENSG00000147443	768.353	1.17733	0.14392	8.18041	2.82879e-16	5.0984e-15	DOK2
ENSG00000100425	1838.9	-0.628055	0.0768352	-8.17405	2.98205e-16	5.36868e-15	BRD1
ENSG00000205730	6764.39	0.506243	0.0619522	8.17152	3.04533e-16	5.47653e-15	ITPRIPL2
ENSG00000136231	91.4984	2.44589	0.299848	8.15711	3.43129e-16	6.16381e-15	IGF2BP3
ENSG00000106341	148.293	-2.40618	0.295583	-8.14045	3.93812e-16	7.06644e-15	PPP1R17
ENSG00000147168	2820.81	-0.59283	0.072831	-8.1398	3.95924e-16	7.09652e-15	IL2RG
ENSG00000166579	2473.11	-0.509885	0.0626427	-8.13958	3.96656e-16	7.1018e-15	NDEL1
ENSG00000198646	2261.82	-0.563153	0.0692623	-8.13073	4.26728e-16	7.63108e-15	NCOA6
ENSG00000265298	204.864	-1.48354	0.182464	-8.1306	4.27156e-16	7.63108e-15
ENSG00000037637	1116.78	-0.74454	0.0916014	-8.12804	4.36305e-16	7.78596e-15	FBXO42
ENSG00000086758	15159.6	-0.468107	0.0576901	-8.11417	4.89112e-16	8.71875e-15	HUWE1
ENSG00000134871	324.52	1.22003	0.150404	8.11174	4.98995e-16	8.88517e-15	COL4A2
ENSG00000107551	5345.39	-0.444537	0.0548833	-8.09969	5.51001e-16	9.80045e-15	RASSF4
ENSG00000110906	2350.28	-0.515543	0.0637533	-8.08654	6.13825e-16	1.0906e-14	KCTD10
ENSG00000181788	3504.44	-0.493622	0.0610512	-8.08539	6.19679e-16	1.09979e-14	SIAH2
ENSG00000161526	2914.16	-0.603142	0.0746229	-8.08254	6.34324e-16	1.12456e-14	SAP30BP
ENSG00000131370	602.05	-0.999589	0.123855	-8.07064	6.99284e-16	1.23837e-14	SH3BP5
ENSG00000132109	4910.71	-0.513191	0.0636349	-8.06463	7.346e-16	1.2995e-14	TRIM21
ENSG00000111144	8291.9	0.467619	0.0579958	8.06297	7.44609e-16	1.31577e-14	LTA4H
ENSG00000131196	1430.34	-0.946098	0.117373	-8.06062	7.59074e-16	1.33988e-14	NFATC1
ENSG00000157557	5907.34	-0.480666	0.0596752	-8.05471	7.96707e-16	1.40478e-14	ETS2
ENSG00000112941	3339.55	-0.547542	0.0680359	-8.04783	8.42721e-16	1.4843e-14	TENT4A
ENSG00000122223	295.26	1.32167	0.164335	8.04253	8.80051e-16	1.54838e-14	CD244
ENSG00000099284	766.059	-1.07241	0.133473	-8.0347	9.38099e-16	1.64872e-14	H2AFY2
ENSG00000105612	4269.13	0.691071	0.0860779	8.02844	9.87209e-16	1.73316e-14	DNASE2
ENSG00000021355	11463.6	-0.425497	0.0530276	-8.02408	1.02292e-15	1.79391e-14	SERPINB1
ENSG00000137824	2540.68	0.555486	0.069234	8.02331	1.02936e-15	1.80326e-14	RMDN3
ENSG00000096401	2219.87	-0.601292	0.0750747	-8.00925	1.15411e-15	2.01962e-14	CDC5L
ENSG00000136167	88359.4	-0.388242	0.0484805	-8.00821	1.16387e-15	2.03452e-14	LCP1
ENSG00000142687	2191.56	-0.572104	0.0714592	-8.00602	1.18479e-15	2.06886e-14	KIAA0319L
ENSG00000198019	338.407	1.33447	0.166775	8.00163	1.22782e-15	2.1417e-14	FCGR1B
ENSG00000109971	32315.7	-0.36003	0.0450123	-7.99848	1.2596e-15	2.19479e-14	HSPA8
ENSG00000129245	1042.27	-0.676651	0.0847373	-7.98528	1.40207e-15	2.44042e-14	FXR2
ENSG00000087076	661.718	0.960655	0.120384	7.97993	1.46419e-15	2.54581e-14	HSD17B14
ENSG00000123908	2798.02	-0.489949	0.0614009	-7.97951	1.46914e-15	2.55169e-14	AGO2
ENSG00000066117	2255.86	-0.535685	0.0671478	-7.97771	1.49077e-15	2.5865e-14	SMARCD1
ENSG00000198624	2916.37	-0.539176	0.067605	-7.97538	1.51908e-15	2.6328e-14	CCDC69
ENSG00000027697	4491.15	0.688372	0.0863659	7.97041	1.58149e-15	2.73804e-14	IFNGR1
ENSG00000162772	8114.74	-0.425922	0.0534426	-7.96972	1.5904e-15	2.75055e-14	ATF3
ENSG00000107175	1009.19	-0.715057	0.0897308	-7.96891	1.60082e-15	2.76562e-14	CREB3
ENSG00000087245	207.418	-1.61624	0.202851	-7.96765	1.61714e-15	2.79085e-14	MMP2
ENSG00000141699	1817.44	-0.615989	0.0773592	-7.96271	1.68317e-15	2.90173e-14	RETREG3
ENSG00000253831	281.735	-1.76744	0.221988	-7.96187	1.69453e-15	2.91822e-14	ETV3L
ENSG00000137496	5782.92	0.64839	0.0814552	7.96007	1.71936e-15	2.95784e-14	IL18BP
ENSG00000122861	1660.94	0.78863	0.0991892	7.95077	1.85359e-15	3.1854e-14	PLAU
ENSG00000156711	974.558	-0.775359	0.0975949	-7.94467	1.94707e-15	3.3425e-14	MAPK13
ENSG00000008130	6826.19	-0.551244	0.0694555	-7.93665	2.0772e-15	3.56214e-14	NADK
ENSG00000197461	70.8371	-2.44864	0.308541	-7.93618	2.08502e-15	3.57178e-14	PDGFA
ENSG00000162413	1553.39	-0.805028	0.101463	-7.93417	2.11904e-15	3.62624e-14	KLHL21
ENSG00000145349	1224.5	0.808492	0.101941	7.931	2.17381e-15	3.71604e-14	CAMK2D
ENSG00000152207	188.614	2.04447	0.257787	7.93082	2.17696e-15	3.71752e-14	CYSLTR2
ENSG00000204256	11137.1	-0.35504	0.0447781	-7.92887	2.21142e-15	3.77241e-14	BRD2
ENSG00000142634	6847.16	-0.692743	0.087394	-7.92666	2.2512e-15	3.83624e-14	EFHD2
ENSG00000167693	70.6591	-2.53707	0.32017	-7.92414	2.29733e-15	3.91076e-14	NXN
ENSG00000196083	823.672	-1.03355	0.130444	-7.92335	2.31197e-15	3.93155e-14	IL1RAP
ENSG00000069998	664.32	1.04226	0.131592	7.92041	2.36729e-15	4.02142e-14	HDHD5
ENSG00000096060	4466.89	-0.447815	0.0565804	-7.91467	2.47902e-15	4.20684e-14	FKBP5
ENSG00000112139	342.324	-1.1507	0.14556	-7.90529	2.67305e-15	4.53136e-14	MDGA1
ENSG00000122034	1844.44	0.596449	0.0755075	7.8992	2.80707e-15	4.75359e-14	GTF3A
ENSG00000117118	2965.43	0.473421	0.0599501	7.89692	2.85888e-15	4.8363e-14	SDHB
ENSG00000081237	27784.9	0.476215	0.0603994	7.88443	3.15972e-15	5.33967e-14	PTPRC
ENSG00000133612	3056.72	-0.730005	0.0926066	-7.88286	3.19981e-15	5.4018e-14	AGAP3
ENSG00000075303	542.188	0.995048	0.126294	7.8788	3.30532e-15	5.57413e-14	SLC25A40
ENSG00000121594	10031.2	-0.486124	0.0618288	-7.86242	3.76793e-15	6.3477e-14	CD80
ENSG00000105321	1426.59	-0.797665	0.101543	-7.85548	3.98245e-15	6.70214e-14	CCDC9
ENSG00000100823	1846.48	0.687029	0.0875687	7.8456	4.30879e-15	7.24385e-14	APEX1
ENSG00000177374	529.926	-1.40278	0.178839	-7.84385	4.36931e-15	7.33801e-14	HIC1
ENSG00000241163	106.2	2.0377	0.259918	7.83979	4.51315e-15	7.57175e-14	LINC00877
ENSG00000161638	10852.4	-0.604488	0.0771216	-7.83811	4.57374e-15	7.66549e-14	ITGA5
ENSG00000204592	82424.2	-0.523311	0.0668208	-7.83155	4.81888e-15	8.06802e-14	HLA-E
ENSG00000074966	689.214	0.871371	0.111299	7.82909	4.91399e-15	8.2188e-14	TXK
ENSG00000124608	780.815	-0.882924	0.112818	-7.82609	5.03275e-15	8.40878e-14	AARS2
ENSG00000160326	13250.9	-0.849326	0.108538	-7.82517	5.06961e-15	8.46166e-14	SLC2A6
ENSG00000171456	2952.62	-0.505161	0.0646179	-7.81767	5.38107e-15	8.97232e-14	ASXL1
ENSG00000155368	4534.21	-0.422525	0.054058	-7.81613	5.44723e-15	9.07332e-14	DBI
ENSG00000135404	33050	-0.436181	0.0558168	-7.81451	5.51786e-15	9.18156e-14	CD63
ENSG00000196187	3052.55	-0.610506	0.0782144	-7.80555	5.92414e-15	9.84752e-14	TMEM63A
ENSG00000149480	3158.5	-0.522778	0.0669921	-7.80358	6.01772e-15	9.99285e-14	MTA2
ENSG00000104447	790.111	0.837727	0.107454	7.79618	6.38085e-15	1.0585e-13	TRPS1
ENSG00000110917	3193.97	0.466851	0.0599291	7.79005	6.69807e-15	1.10999e-13	MLEC
ENSG00000163840	23073.9	-0.450361	0.0579614	-7.77002	7.84763e-15	1.29917e-13	DTX3L
ENSG00000153208	358.811	1.27639	0.164307	7.76829	7.95539e-15	1.31567e-13	MERTK
ENSG00000169057	3107	-0.544621	0.0701284	-7.76605	8.09711e-15	1.33775e-13	MECP2
ENSG00000116350	3730.23	-0.423256	0.0545277	-7.76221	8.34617e-15	1.3775e-13	SRSF4
ENSG00000175029	632.809	-0.812612	0.104719	-7.75991	8.49912e-15	1.40132e-13	CTBP2
ENSG00000043143	4077.16	-0.604589	0.0779132	-7.75977	8.50812e-15	1.40138e-13	JADE2
ENSG00000196182	5808.15	-0.574588	0.0740515	-7.7593	8.53967e-15	1.40516e-13	STK40
ENSG00000175274	645.375	-0.920428	0.118695	-7.75455	8.86576e-15	1.45734e-13	TP53I11
ENSG00000088881	110.555	-2.00207	0.258331	-7.75003	9.1874e-15	1.50868e-13	EBF4
ENSG00000075234	796.304	-0.852626	0.110025	-7.74937	9.2346e-15	1.5149e-13	TTC38
ENSG00000130589	20386.6	-1.44737	0.186825	-7.74716	9.39693e-15	1.53998e-13	HELZ2
ENSG00000160685	1786.33	-0.840456	0.108568	-7.74129	9.84095e-15	1.61112e-13	ZBTB7B
ENSG00000170445	1831.46	-0.593119	0.0766628	-7.73672	1.02015e-14	1.66847e-13	HARS
ENSG00000143479	228.319	-1.3	0.168061	-7.73529	1.03168e-14	1.68564e-13	DYRK3
ENSG00000172716	2487.25	0.558705	0.0722829	7.72942	1.08036e-14	1.7634e-13	SLFN11
ENSG00000260997	1703.79	-0.597029	0.0772722	-7.72632	1.10704e-14	1.80513e-13
ENSG00000118495	1017.16	-0.710679	0.0920058	-7.72428	1.12489e-14	1.83239e-13	PLAGL1
ENSG00000163374	1419.23	-0.603788	0.0781836	-7.7227	1.13891e-14	1.85339e-13	YY1AP1
ENSG00000125384	2168.77	-0.496746	0.0644357	-7.70918	1.26625e-14	2.05854e-13	PTGER2
ENSG00000100373	73.853	-2.32564	0.302243	-7.69462	1.41913e-14	2.30477e-13	UPK3A
ENSG00000113302	591.538	1.07951	0.140328	7.69274	1.44014e-14	2.33656e-13	IL12B
ENSG00000150457	1811.2	-0.560663	0.0728972	-7.69115	1.4582e-14	2.3635e-13	LATS2
ENSG00000119522	1995.01	-0.600054	0.0780243	-7.6906	1.46444e-14	2.37126e-13	DENND1A
ENSG00000283787	374.044	-1.34874	0.175416	-7.68881	1.48509e-14	2.4023e-13	PRR33
ENSG00000137312	6353.95	-0.528857	0.0687989	-7.68699	1.50634e-14	2.43425e-13	FLOT1
ENSG00000187474	10122.3	-0.401941	0.0523203	-7.68232	1.56231e-14	2.52219e-13	FPR3
ENSG00000204673	2653.82	-0.659439	0.0858946	-7.6773	1.6248e-14	2.62048e-13	AKT1S1
ENSG00000139266	1071.81	-0.810125	0.105583	-7.67284	1.68225e-14	2.71045e-13	MARCH9
ENSG00000229807	6486.57	0.564032	0.073542	7.66952	1.72637e-14	2.7781e-13	XIST
ENSG00000153071	1002.6	0.849307	0.110739	7.66943	1.72766e-14	2.7781e-13	DAB2
ENSG00000092199	8557.05	-0.381892	0.0498073	-7.6674	1.75523e-14	2.81964e-13	HNRNPC
ENSG00000112297	7406.8	0.547939	0.0714805	7.66558	1.78022e-14	2.85696e-13	CRYBG1
ENSG00000135842	8413.78	-0.373183	0.0486983	-7.66318	1.81392e-14	2.90817e-13	FAM129A
ENSG00000123297	719.302	-0.738943	0.0965072	-7.65687	1.9052e-14	3.0515e-13	TSFM
ENSG00000171552	1738.14	-0.677542	0.0885416	-7.65225	1.97493e-14	3.16009e-13	BCL2L1
ENSG00000112473	2362.53	-0.580187	0.0758214	-7.65202	1.97854e-14	3.16275e-13	SLC39A7
ENSG00000169413	816.549	1.45345	0.19002	7.64893	2.02664e-14	3.23646e-13	RNASE6
ENSG00000206190	1033.4	-0.780886	0.102152	-7.64437	2.09969e-14	3.34981e-13	ATP10A
ENSG00000138119	16854.8	-0.423	0.055337	-7.64407	2.10457e-14	3.35431e-13	MYOF
ENSG00000277443	31570.2	-0.505452	0.066131	-7.64319	2.11904e-14	3.37407e-13	MARCKS
ENSG00000173548	375.17	-1.12788	0.147667	-7.63798	2.20649e-14	3.50988e-13	SNX33
ENSG00000116670	609.166	-0.863371	0.113087	-7.63458	2.2656e-14	3.60038e-13	MAD2L2
ENSG00000110077	2376.82	1.65692	0.217463	7.6193	2.55047e-14	4.04912e-13	MS4A6A
ENSG00000169855	360.918	-1.05115	0.138	-7.61701	2.59624e-14	4.11777e-13	ROBO1
ENSG00000142961	3740.8	-0.539315	0.0709041	-7.60626	2.82139e-14	4.4705e-13	MOB3C
ENSG00000114054	759.274	0.809374	0.106456	7.60293	2.89502e-14	4.5827e-13	PCCB
ENSG00000111344	249.185	2.10858	0.277514	7.59811	3.0049e-14	4.75201e-13	RASAL1
ENSG00000154127	1427	0.683125	0.089929	7.59627	3.04793e-14	4.81538e-13	UBASH3B
ENSG00000140678	7959.74	-0.530047	0.0698182	-7.59183	3.1543e-14	4.9786e-13	ITGAX
ENSG00000156127	1816.18	-0.743232	0.0979223	-7.59002	3.19865e-14	5.0437e-13	BATF
ENSG00000173402	850.483	-0.786808	0.103719	-7.58595	3.3007e-14	5.19956e-13	DAG1
ENSG00000231574	74.6296	2.76391	0.364653	7.57957	3.46707e-14	5.45636e-13	LINC02015
ENSG00000066926	1038.67	0.772524	0.101973	7.57576	3.57041e-14	5.61355e-13	FECH
ENSG00000099875	2349.74	-0.781942	0.10322	-7.57547	3.57837e-14	5.62063e-13	MKNK2
ENSG00000013583	1007.55	0.739161	0.0976506	7.56945	3.74812e-14	5.88157e-13	HEBP1
ENSG00000143382	1477.97	-0.971511	0.128388	-7.56699	3.81982e-14	5.98832e-13	ADAMTSL4
ENSG00000038210	1194.71	-0.738049	0.0976045	-7.56162	3.9807e-14	6.23451e-13	PI4K2B
ENSG00000163191	26599.3	-0.427284	0.0565165	-7.56033	4.02045e-14	6.29071e-13	S100A11
ENSG00000181744	360.355	1.13778	0.150529	7.55855	4.07574e-14	6.37109e-13	DIPK2A
ENSG00000122515	7169.86	-0.765061	0.101302	-7.55231	4.27593e-14	6.67759e-13	ZMIZ2
ENSG00000197381	758.372	-0.773148	0.102414	-7.54924	4.37821e-14	6.83076e-13	ADARB1
ENSG00000250742	129.217	-1.87582	0.248497	-7.54867	4.39724e-14	6.85388e-13	LINC02381
ENSG00000196235	6020.43	-0.537407	0.0712123	-7.54655	4.46955e-14	6.95991e-13	SUPT5H
ENSG00000119950	498.297	0.927974	0.122981	7.5457	4.49881e-14	6.99877e-13	MXI1
ENSG00000157657	424.928	-1.09534	0.14519	-7.54419	4.55105e-14	7.07327e-13	ZNF618
ENSG00000113532	2753.63	-0.651855	0.086576	-7.52929	5.10178e-14	7.92165e-13	ST8SIA4
ENSG00000100342	9941.12	-0.400985	0.0532725	-7.52706	5.18946e-14	8.05011e-13	APOL1
ENSG00000104972	8771.06	-0.633801	0.0842141	-7.52608	5.2288e-14	8.1034e-13	LILRB1
ENSG00000156675	1392.83	0.705949	0.0938757	7.52004	5.47604e-14	8.47847e-13	RAB11FIP1
ENSG00000164465	358.594	-0.962988	0.128096	-7.51768	5.5758e-14	8.62472e-13	DCBLD1
ENSG00000173193	45697.5	-0.541608	0.0720954	-7.51237	5.80662e-14	8.97321e-13	PARP14
ENSG00000137642	13486.8	0.399745	0.0532388	7.50854	5.9792e-14	9.23114e-13	SORL1
ENSG00000185825	3793.08	-0.492984	0.0656596	-7.50817	5.99596e-14	9.24822e-13	BCAP31
ENSG00000179639	273.311	1.61591	0.215664	7.49273	6.74544e-14	1.03944e-12	FCER1A
ENSG00000185022	3675.54	-0.652742	0.0871239	-7.49211	6.77731e-14	1.04336e-12	MAFF
ENSG00000126391	1194.33	-0.833001	0.111221	-7.48958	6.90939e-14	1.06215e-12	FRMD8
ENSG00000101335	49.4089	-2.81816	0.376281	-7.48952	6.91245e-14	1.06215e-12	MYL9
ENSG00000167553	1271.87	-0.703513	0.0939369	-7.4892	6.9293e-14	1.06374e-12	TUBA1C
ENSG00000188389	137.551	-1.74659	0.233436	-7.4821	7.31453e-14	1.12181e-12	PDCD1
ENSG00000086065	3362.61	-0.555978	0.0743166	-7.4812	7.36445e-14	1.12841e-12	CHMP5
ENSG00000158869	42406	-0.281143	0.0375863	-7.47993	7.43595e-14	1.13829e-12	FCER1G
ENSG00000068308	2570.99	-0.602629	0.0806092	-7.47593	7.66591e-14	1.17239e-12	OTUD5
ENSG00000054965	3394.22	-0.491858	0.0658132	-7.47354	7.80653e-14	1.19277e-12	FAM168A
ENSG00000085514	12709.5	-0.499731	0.0668834	-7.47167	7.91835e-14	1.20872e-12	PILRA
ENSG00000181649	306.149	-1.40464	0.188143	-7.46582	8.27842e-14	1.2625e-12	PHLDA2
ENSG00000196588	2810.79	-0.722159	0.0967594	-7.46345	8.42875e-14	1.28422e-12	MRTFA
ENSG00000143569	6416.3	-0.377391	0.0506093	-7.45696	8.85445e-14	1.34782e-12	UBAP2L
ENSG00000188676	2782.01	0.506967	0.0679928	7.45619	8.90634e-14	1.35445e-12	IDO2
ENSG00000197746	246503	-0.42185	0.0566086	-7.45205	9.18989e-14	1.39626e-12	PSAP
ENSG00000158109	1119.45	-0.644182	0.0864593	-7.4507	9.28478e-14	1.40936e-12	TPRG1L
ENSG00000145545	601.296	-0.820358	0.110137	-7.44851	9.4401e-14	1.4316e-12	SRD5A1
ENSG00000089902	1477.09	-0.617019	0.0828401	-7.44832	9.45375e-14	1.43234e-12	RCOR1
ENSG00000011638	266.571	-1.09954	0.147634	-7.44775	9.4949e-14	1.43723e-12	TMEM159
ENSG00000183726	6429.84	-0.502358	0.067481	-7.44444	9.7359e-14	1.47234e-12	TMEM50A
ENSG00000105287	2167.13	-0.796701	0.107095	-7.4392	1.013e-13	1.53052e-12	PRKD2
ENSG00000161021	2550.48	-0.534231	0.0718848	-7.43178	1.07149e-13	1.61738e-12	MAML1
ENSG00000267365	96.382	2.10412	0.283144	7.43126	1.07568e-13	1.6222e-12	KCNJ2-AS1
ENSG00000153046	839.993	-0.920112	0.12382	-7.43102	1.07764e-13	1.62365e-12	CDYL
ENSG00000234745	246735	-0.53459	0.0720106	-7.42377	1.13836e-13	1.71355e-12	HLA-B
ENSG00000197646	1750.13	0.612326	0.0824877	7.42324	1.14287e-13	1.71875e-12	PDCD1LG2
ENSG00000104687	2329.77	0.571347	0.0770026	7.41984	1.17265e-13	1.7619e-12	GSR
ENSG00000187193	909.949	0.866894	0.116865	7.41788	1.19008e-13	1.78645e-12	MT1X
ENSG00000077420	1379.18	0.63878	0.0862106	7.40953	1.26751e-13	1.90092e-12	APBB1IP
ENSG00000161091	3070.75	-0.929089	0.12541	-7.40842	1.27812e-13	1.91505e-12	MFSD12
ENSG00000156639	4044.73	-0.38051	0.051408	-7.40177	1.34385e-13	2.0117e-12	ZFAND3
ENSG00000167705	532.638	-0.965867	0.1305	-7.40129	1.34869e-13	2.01707e-12	RILP
ENSG00000278195	534.627	-0.93664	0.126578	-7.39969	1.36498e-13	2.03956e-12	SSTR3
ENSG00000136715	1327.89	-0.647741	0.0875753	-7.39639	1.39933e-13	2.08897e-12	SAP130
ENSG00000132792	4347.5	-0.418618	0.056605	-7.39543	1.40947e-13	2.10218e-12	CTNNBL1
ENSG00000068323	3174.09	-0.570876	0.0771957	-7.39517	1.41227e-13	2.10442e-12	TFE3
ENSG00000197272	2216.32	-0.934144	0.126421	-7.38917	1.47744e-13	2.19953e-12	IL27
ENSG00000112511	1934.63	-0.702266	0.095079	-7.38614	1.51158e-13	2.24829e-12	PHF1
ENSG00000103091	1084.72	-0.649127	0.0879163	-7.38347	1.54217e-13	2.29169e-12	WDR59
ENSG00000101608	6188.75	-0.425955	0.0576957	-7.38278	1.55016e-13	2.30146e-12	MYL12A
ENSG00000235568	5289.94	-0.643797	0.0872116	-7.38201	1.55914e-13	2.31268e-12	NFAM1
ENSG00000025772	947.656	-0.778056	0.105597	-7.36817	1.7299e-13	2.56363e-12	TOMM34
ENSG00000069493	2732.86	-0.607457	0.0824917	-7.36386	1.78667e-13	2.64534e-12	CLEC2D
ENSG00000101333	356.162	1.27167	0.172783	7.35992	1.84017e-13	2.72207e-12	PLCB4
ENSG00000157514	1259.81	0.604555	0.0822263	7.35233	1.94781e-13	2.8763e-12	TSC22D3
ENSG00000134287	5386.76	-0.411517	0.0559711	-7.35232	1.94797e-13	2.8763e-12	ARF3
ENSG00000049759	267.553	-1.23038	0.167421	-7.34904	1.99637e-13	2.94509e-12	NEDD4L
ENSG00000110002	520.796	0.878576	0.119666	7.34187	2.10628e-13	3.10442e-12	VWA5A
ENSG00000091831	249.981	1.36127	0.185432	7.34108	2.11875e-13	3.11998e-12	ESR1
ENSG00000062598	5127.1	-0.474608	0.0646615	-7.33988	2.13785e-13	3.14525e-12	ELMO2
ENSG00000107929	4634.77	-0.385582	0.0525385	-7.33903	2.15142e-13	3.16235e-12	LARP4B
ENSG00000189060	4287.49	-0.456419	0.0622097	-7.33678	2.18801e-13	3.21323e-12	H1F0
ENSG00000105339	3894.48	-0.46542	0.0634494	-7.3353	2.2122e-13	3.24583e-12	DENND3
ENSG00000169217	2186.6	-0.486219	0.0662928	-7.33442	2.22683e-13	3.26434e-12	CD2BP2
ENSG00000121104	651.13	-0.968075	0.132019	-7.33286	2.25293e-13	3.29963e-12	FAM117A
ENSG00000108518	25548	-0.464714	0.0633761	-7.33264	2.2567e-13	3.30218e-12	PFN1
ENSG00000102218	4778.5	-0.547574	0.0747443	-7.32596	2.37193e-13	3.46767e-12	RP2
ENSG00000163735	452.706	1.45835	0.199115	7.32416	2.40397e-13	3.51135e-12	CXCL5
ENSG00000112972	4060.53	-0.527214	0.0720405	-7.3183	2.51124e-13	3.66474e-12	HMGCS1
ENSG00000005339	8153.18	-0.48967	0.0669235	-7.31686	2.53836e-13	3.701e-12	CREBBP
ENSG00000184216	8372.14	-0.632335	0.0864419	-7.31514	2.57107e-13	3.74533e-12	IRAK1
ENSG00000204304	1285.96	-0.582201	0.0795955	-7.31449	2.58352e-13	3.7601e-12	PBX2
ENSG00000187513	228.686	-1.48982	0.203718	-7.31315	2.60949e-13	3.79284e-12	GJA4
ENSG00000143157	2616.83	-0.463025	0.0633145	-7.31309	2.61069e-13	3.79284e-12	POGK
ENSG00000099860	7147.11	-0.513475	0.0702392	-7.31038	2.66383e-13	3.86659e-12	GADD45B
ENSG00000203485	2222.1	-0.88987	0.121749	-7.30906	2.69022e-13	3.90142e-12	INF2
ENSG00000115649	1985.78	-0.709021	0.097016	-7.30829	2.70569e-13	3.92036e-12	CNPPD1
ENSG00000110660	309.159	-1.07086	0.146546	-7.30728	2.72613e-13	3.94645e-12	SLC35F2
ENSG00000102871	1396.74	-0.917536	0.125717	-7.29845	2.91103e-13	4.21038e-12	TRADD
ENSG00000189221	770.119	-0.797856	0.109453	-7.28952	3.11067e-13	4.49512e-12	MAOA
ENSG00000167548	7282.46	-0.629987	0.0864389	-7.28823	3.14046e-13	4.53415e-12	KMT2D
ENSG00000139679	1208.71	1.01642	0.139485	7.28695	3.1706e-13	4.57359e-12	LPAR6
ENSG00000124813	2637.23	-0.480241	0.0659395	-7.28305	3.26351e-13	4.70344e-12	RUNX2
ENSG00000166340	15468.2	0.343493	0.0471707	7.28191	3.2912e-13	4.73915e-12	TPP1
ENSG00000183049	1470.12	0.568045	0.0780532	7.27767	3.39634e-13	4.88622e-12	CAMK1D
ENSG00000144802	14671.4	0.337451	0.0463744	7.27666	3.4219e-13	4.91864e-12	NFKBIZ
ENSG00000130703	1631.53	-0.496151	0.0682056	-7.27434	3.4813e-13	4.99961e-12	OSBPL2
ENSG00000136250	5389.7	-0.370613	0.0509714	-7.271	3.56826e-13	5.11997e-12	AOAH
ENSG00000108639	8983.85	-1.09593	0.150781	-7.26834	3.63938e-13	5.2174e-12	SYNGR2
ENSG00000090382	188175	0.323413	0.0445028	7.26725	3.66873e-13	5.25485e-12	LYZ
ENSG00000141068	508.454	-0.913583	0.125717	-7.26698	3.67602e-13	5.26066e-12	KSR1
ENSG00000114982	3101.48	-0.468701	0.0645051	-7.26611	3.69984e-13	5.29009e-12	KANSL3
ENSG00000158158	1104.47	-0.776418	0.107018	-7.25506	4.01497e-13	5.73297e-12	CNNM4
ENSG00000149532	3754.76	-0.43856	0.0604494	-7.255	4.01664e-13	5.73297e-12	CPSF7
ENSG00000145391	868.236	0.834728	0.115065	7.2544	4.03438e-13	5.75324e-12	SETD7
ENSG00000146278	16298	-0.414826	0.0572003	-7.25216	4.10183e-13	5.84429e-12	PNRC1
ENSG00000164825	73.4961	-2.25321	0.31087	-7.24808	4.22724e-13	6.01771e-12	DEFB1
ENSG00000186827	542.504	-1.91984	0.265418	-7.23328	4.71458e-13	6.7056e-12	TNFRSF4
ENSG00000205413	9919.81	-1.12792	0.156029	-7.22895	4.86742e-13	6.91693e-12	SAMD9
ENSG00000095383	1732.19	0.776778	0.107518	7.22462	5.0252e-13	7.13491e-12	TBC1D2
ENSG00000159140	15333.6	-0.33119	0.0459478	-7.20795	5.68006e-13	8.05765e-12	SON
ENSG00000244682	384.545	1.18041	0.163925	7.20087	5.98277e-13	8.47968e-12	FCGR2C
ENSG00000171174	227.065	2.10738	0.292829	7.19662	6.17219e-13	8.74053e-12	RBKS
ENSG00000070366	843.387	-0.662418	0.0920874	-7.19336	6.32144e-13	8.9441e-12	SMG6
ENSG00000166396	447.795	-1.7267	0.240059	-7.19278	6.34838e-13	8.9744e-12	SERPINB7
ENSG00000116729	199.101	-1.30989	0.182154	-7.19111	6.42651e-13	9.07696e-12	WLS
ENSG00000136830	2613.58	-0.812908	0.113109	-7.18694	6.62586e-13	9.35041e-12	FAM129B
ENSG00000204574	4661.58	-0.408023	0.0568467	-7.17761	7.09407e-13	1.00025e-11	ABCF1
ENSG00000141644	2502.72	-0.517319	0.0721032	-7.1747	7.24664e-13	1.02087e-11	MBD1
ENSG00000156599	5688.53	-0.382501	0.0533176	-7.174	7.28362e-13	1.02519e-11	ZDHHC5
ENSG00000163131	101576	0.357787	0.0499137	7.16812	7.60343e-13	1.06928e-11	CTSS
ENSG00000064419	3216.65	-0.485577	0.0677479	-7.16742	7.64257e-13	1.07386e-11	TNPO3
ENSG00000116273	433.384	-0.912903	0.1274	-7.16565	7.74211e-13	1.0869e-11	PHF13
ENSG00000271503	33792	-0.4481	0.0625416	-7.16483	7.78816e-13	1.09243e-11	CCL5
ENSG00000124731	731.997	0.764682	0.106735	7.16433	7.81687e-13	1.09551e-11	TREM1
ENSG00000259330	610.325	1.10689	0.154639	7.15793	8.1906e-13	1.1469e-11	INAFM2
ENSG00000205269	313.818	1.68954	0.236055	7.15739	8.22253e-13	1.15038e-11	TMEM170B
ENSG00000137221	1352.26	-0.625814	0.0874926	-7.15277	8.50456e-13	1.18881e-11	TJAP1
ENSG00000068366	7511.58	-0.576317	0.0805755	-7.15251	8.52047e-13	1.19001e-11	ACSL4
ENSG00000158458	85.0423	-2.31842	0.32415	-7.15233	8.5319e-13	1.19058e-11	NRG2
ENSG00000148180	8400.57	-0.617926	0.0863976	-7.15211	8.54513e-13	1.19141e-11	GSN
ENSG00000178573	953	0.723133	0.101109	7.15199	8.55282e-13	1.19146e-11	MAF
ENSG00000155506	8682.28	-0.449868	0.0629151	-7.1504	8.65267e-13	1.20434e-11	LARP1
ENSG00000122218	11765.5	-0.33544	0.0469134	-7.15019	8.66558e-13	1.20451e-11	COPA
ENSG00000128604	6850.37	-0.521025	0.0728692	-7.15014	8.66874e-13	1.20451e-11	IRF5
ENSG00000276085	7483.02	-0.613552	0.0858261	-7.14879	8.75483e-13	1.21543e-11	CCL3L1
ENSG00000276085	7483.02	-0.613552	0.0858261	-7.14879	8.75483e-13	1.21543e-11	CCL3L3
ENSG00000140950	472.214	-0.94504	0.132206	-7.14823	8.79066e-13	1.21937e-11	MEAK7
ENSG00000161202	5011.53	-0.509251	0.0712914	-7.14324	9.1158e-13	1.26339e-11	DVL3
ENSG00000163686	303.425	1.2672	0.177402	7.14307	9.12711e-13	1.26388e-11	ABHD6
ENSG00000164877	480.886	-1.09206	0.152897	-7.14248	9.1663e-13	1.26823e-11	MICALL2
ENSG00000204580	333.779	-1.21652	0.170384	-7.13991	9.33954e-13	1.2911e-11	DDR1
ENSG00000196576	5159.14	-0.779492	0.109181	-7.13945	9.37023e-13	1.29424e-11	PLXNB2
ENSG00000160216	4897.41	-0.494865	0.0693154	-7.13932	9.37911e-13	1.29436e-11	AGPAT3
ENSG00000135363	887.682	0.853309	0.119541	7.1382	9.45586e-13	1.30385e-11	LMO2
ENSG00000272886	4874.34	-0.397732	0.0557399	-7.1355	9.64362e-13	1.32861e-11	DCP1A
ENSG00000198855	716.499	-0.756703	0.10607	-7.13396	9.75184e-13	1.34239e-11	FICD
ENSG00000156265	793.228	0.816294	0.11464	7.12049	1.07546e-12	1.47916e-11	MAP3K7CL
ENSG00000130487	986.267	-0.99763	0.140193	-7.1161	1.11027e-12	1.52575e-11	KLHDC7B
ENSG00000116580	1860.46	-0.510112	0.0716985	-7.11468	1.12174e-12	1.54021e-11	GON4L
ENSG00000154222	3115.7	-0.472936	0.0664933	-7.11253	1.13934e-12	1.56306e-11	CC2D1B
ENSG00000186470	5672.8	0.38627	0.0543301	7.10968	1.16312e-12	1.59433e-11	BTN3A2
ENSG00000127191	1240.63	-0.688156	0.096877	-7.1034	1.21722e-12	1.66709e-11	TRAF2
ENSG00000184557	20713.6	-0.55113	0.0775913	-7.10298	1.22095e-12	1.67079e-11	SOCS3
ENSG00000147454	2796.24	-0.440905	0.0621237	-7.0972	1.27307e-12	1.74065e-11	SLC25A37
ENSG00000128512	10403.6	-0.353417	0.0498008	-7.09661	1.27851e-12	1.74661e-11	DOCK4
ENSG00000100453	684.1	-0.834283	0.117603	-7.09405	1.3024e-12	1.77776e-11	GZMB
ENSG00000006652	2356.6	-0.536911	0.0757404	-7.08883	1.35252e-12	1.84462e-11	IFRD1
ENSG00000163220	10581	0.393476	0.0555273	7.08616	1.37882e-12	1.87892e-11	S100A9
ENSG00000184613	1209.01	0.570128	0.0804583	7.08601	1.38038e-12	1.87946e-11	NELL2
ENSG00000160218	3378.34	-0.465132	0.0657071	-7.07887	1.45333e-12	1.97713e-11	TRAPPC10
ENSG00000111540	4259.04	-0.415872	0.0587941	-7.07336	1.51231e-12	2.05565e-11
ENSG00000145246	1350.88	0.642941	0.0909116	7.07216	1.52543e-12	2.07176e-11	ATP10D
ENSG00000135605	378.614	1.2363	0.174855	7.0704	1.54484e-12	2.09636e-11	TEC
ENSG00000163754	1105.78	0.720334	0.101918	7.0678	1.57409e-12	2.13427e-11	GYG1
ENSG00000187583	123.131	-1.87877	0.265877	-7.06632	1.59092e-12	2.15529e-11	PLEKHN1
ENSG00000158769	1518.34	-0.578693	0.0819438	-7.06207	1.64044e-12	2.22054e-11	F11R
ENSG00000188021	2530.46	-0.48913	0.0692715	-7.06105	1.65244e-12	2.23492e-11	UBQLN2
ENSG00000111863	555.73	0.876378	0.124208	7.05574	1.71688e-12	2.32014e-11	ADTRP
ENSG00000123689	10123.7	0.49544	0.0702277	7.05477	1.72882e-12	2.33433e-11	G0S2
ENSG00000214717	3818.98	-0.430205	0.0609881	-7.05392	1.73942e-12	2.3467e-11	ZBED1
ENSG00000167778	1900.92	-0.589973	0.0836526	-7.05265	1.75537e-12	2.36626e-11	SPRYD3
ENSG00000078369	17272.7	-0.293278	0.0416006	-7.04984	1.79123e-12	2.4126e-11	GNB1
ENSG00000198858	2040.09	-0.818762	0.116142	-7.04964	1.79386e-12	2.41414e-11	R3HDM4
ENSG00000092098	1036.8	-0.775881	0.110063	-7.04942	1.7967e-12	2.41596e-11	RNF31
ENSG00000159842	10843.1	-0.537729	0.0763106	-7.04658	1.83372e-12	2.4637e-11	ABR
ENSG00000110931	2650.15	-0.520329	0.0738812	-7.04278	1.88446e-12	2.52979e-11	CAMKK2
ENSG00000116161	604.225	0.842007	0.119575	7.04169	1.89921e-12	2.54748e-11	CACYBP
ENSG00000051108	3250.67	0.435655	0.0618714	7.04129	1.90472e-12	2.55276e-11	HERPUD1
ENSG00000101773	1103.51	-0.663054	0.094218	-7.03745	1.9579e-12	2.62187e-11	RBBP8
ENSG00000124496	828.102	0.778013	0.110603	7.0343	2.0027e-12	2.67966e-11	TRERF1
ENSG00000104267	230.787	-1.20151	0.170909	-7.03016	2.06304e-12	2.75813e-11	CA2
ENSG00000004487	1740.65	-0.521779	0.07425	-7.02733	2.10524e-12	2.81223e-11	KDM1A
ENSG00000136628	3949.55	0.521428	0.0742402	7.02352	2.16343e-12	2.8876e-11	EPRS
ENSG00000102226	2827.61	-0.590573	0.0841272	-7.02	2.21866e-12	2.95888e-11	USP11
ENSG00000118200	1254.14	-0.746918	0.106412	-7.01912	2.23268e-12	2.97513e-11	CAMSAP2
ENSG00000225886	448.125	-1.05862	0.150935	-7.01372	2.3206e-12	3.08976e-11
ENSG00000011590	240.586	-1.43839	0.205114	-7.01265	2.33846e-12	3.11099e-11	ZBTB32
ENSG00000178980	1370.61	-0.591775	0.0844363	-7.00854	2.40821e-12	3.20117e-11	SELENOW
ENSG00000182446	5894.97	-0.535791	0.0764531	-7.00811	2.41566e-12	3.20845e-11	NPLOC4
ENSG00000102870	772.834	-0.847556	0.120969	-7.0064	2.44532e-12	3.24519e-11	ZNF629
ENSG00000178209	18101.4	-1.1335	0.162019	-6.9961	2.63184e-12	3.48987e-11	PLEC
ENSG00000173334	1128.68	-0.588732	0.0842533	-6.98764	2.7954e-12	3.70373e-11	TRIB1
ENSG00000133398	899.838	-0.645449	0.0924	-6.98538	2.84086e-12	3.7609e-11	MED10
ENSG00000167491	2386.21	-0.665043	0.0952253	-6.98388	2.87127e-12	3.79807e-11	GATAD2A
ENSG00000060237	11481	-0.311813	0.0447066	-6.97465	3.06632e-12	4.05277e-11	WNK1
ENSG00000198417	1718.39	0.655913	0.094073	6.97237	3.11635e-12	4.11556e-11	MT1F
ENSG00000131844	1258.04	0.60868	0.0873699	6.9667	3.24462e-12	4.28067e-11	MCCC2
ENSG00000122406	6500.95	0.365361	0.0524446	6.96661	3.24664e-12	4.28067e-11	RPL5
ENSG00000143549	13399.6	-0.338593	0.0486468	-6.96024	3.39698e-12	4.47526e-11	TPM3
ENSG00000042980	1992.7	0.598452	0.0860276	6.95652	3.48789e-12	4.5913e-11	ADAM28
ENSG00000156304	1813.48	-0.498623	0.0717684	-6.94767	3.71357e-12	4.88443e-11	SCAF4
ENSG00000100714	1418.89	0.579773	0.0834549	6.94714	3.72764e-12	4.89897e-11	MTHFD1
ENSG00000185088	2210.85	0.575772	0.0829345	6.94248	3.85263e-12	5.05914e-11	RPS27L
ENSG00000022567	782.173	0.965694	0.139107	6.94208	3.86376e-12	5.06967e-11	SLC45A4
ENSG00000107130	507.298	-0.811131	0.116855	-6.94133	3.88436e-12	5.09258e-11	NCS1
ENSG00000070718	637.831	0.738596	0.106422	6.94027	3.91338e-12	5.12649e-11	AP3M2
ENSG00000065320	303.12	-1.43578	0.206969	-6.93715	4.00096e-12	5.23701e-11	NTN1
ENSG00000111676	1215.08	-0.825566	0.119028	-6.93588	4.03711e-12	5.28007e-11	ATN1
ENSG00000103275	2407.7	-0.532172	0.0767764	-6.93145	4.16546e-12	5.44356e-11	UBE2I
ENSG00000112081	6254.86	-0.40378	0.0582713	-6.92932	4.22866e-12	5.52171e-11	SRSF3
ENSG00000175505	1511.23	-0.677058	0.0977109	-6.9292	4.23236e-12	5.5221e-11	CLCF1
ENSG00000173221	3352.95	0.416484	0.0601153	6.92809	4.2657e-12	5.56114e-11	GLRX
ENSG00000167065	342.724	-0.973082	0.140524	-6.92465	4.37061e-12	5.69335e-11	DUSP18
ENSG00000124762	17090.8	-0.510971	0.0738037	-6.92338	4.40982e-12	5.73983e-11	CDKN1A
ENSG00000165474	8033.2	-0.363096	0.0524564	-6.92186	4.45749e-12	5.79723e-11	GJB2
ENSG00000125347	28149.9	-0.396266	0.0572605	-6.92041	4.50333e-12	5.85217e-11	IRF1
ENSG00000166676	225.418	-1.23331	0.178312	-6.91657	4.62713e-12	6.00825e-11	TVP23A
ENSG00000076716	249.781	-1.24378	0.17986	-6.91528	4.66944e-12	6.05835e-11	GPC4
ENSG00000141867	5122.97	-0.508747	0.0737401	-6.89919	5.23002e-12	6.78025e-11	BRD4
ENSG00000160233	642.311	-0.855468	0.124029	-6.89734	5.29838e-12	6.86341e-11	LRRC3
ENSG00000079819	1370.58	-0.546459	0.0792328	-6.89688	5.31562e-12	6.88025e-11	EPB41L2
ENSG00000072121	4322.47	-0.455059	0.0660233	-6.89239	5.48619e-12	7.09538e-11	ZFYVE26
ENSG00000160307	115.419	1.69353	0.245795	6.89	5.57938e-12	7.21017e-11	S100B
ENSG00000084234	18844.5	0.301005	0.0437097	6.88645	5.72027e-12	7.38637e-11	APLP2
ENSG00000089050	976.862	-0.703992	0.102246	-6.8853	5.76663e-12	7.44033e-11	RBBP9
ENSG00000142197	1302.38	0.605095	0.0878933	6.88442	5.80223e-12	7.48033e-11	DOP1B
ENSG00000083097	2987.23	-0.704918	0.10246	-6.87991	5.98897e-12	7.71495e-11	DOP1A
ENSG00000162434	16516.9	-0.35648	0.0518218	-6.87896	6.02928e-12	7.76073e-11	JAK1
ENSG00000185262	1991.8	-0.812874	0.118171	-6.87878	6.03676e-12	7.76421e-11	UBALD2
ENSG00000120725	934.184	-0.751452	0.109312	-6.8744	6.22533e-12	8.00041e-11	SIL1
ENSG00000159128	7200.4	-0.34515	0.0502524	-6.86834	6.49547e-12	8.34098e-11	IFNGR2
ENSG00000089041	11975	0.29011	0.0422437	6.86754	6.53165e-12	8.38082e-11	P2RX7
ENSG00000070404	454.84	-1.07081	0.15599	-6.86463	6.66655e-12	8.54717e-11	FSTL3
ENSG00000023902	10945.6	-0.463356	0.0675003	-6.86451	6.67213e-12	8.54759e-11	PLEKHO1
ENSG00000032219	1216.43	-0.742073	0.108108	-6.86422	6.68572e-12	8.55825e-11	ARID4A
ENSG00000106617	1684.75	-0.520505	0.0758353	-6.86362	6.7137e-12	8.5873e-11	PRKAG2
ENSG00000103496	3856.96	-0.444469	0.0647721	-6.86204	6.78859e-12	8.67627e-11	STX4
ENSG00000189308	859.88	-0.740588	0.107936	-6.86135	6.82108e-12	8.71094e-11	LIN54
ENSG00000109079	1656.96	-0.57617	0.0840767	-6.85291	7.23649e-12	9.23419e-11	TNFAIP1
ENSG00000107719	140.76	-1.78432	0.260413	-6.8519	7.28755e-12	9.28893e-11	PALD1
ENSG00000175471	2683.16	0.559095	0.0815978	6.85184	7.29082e-12	9.28893e-11	MCTP1
ENSG00000114867	12017.1	-0.420367	0.061378	-6.84882	7.44629e-12	9.47958e-11	EIF4G1
ENSG00000126107	2049.81	-0.497568	0.0726755	-6.84644	7.5712e-12	9.6264e-11	HECTD3
ENSG00000028528	4734.89	0.354658	0.0518021	6.84639	7.57345e-12	9.6264e-11	SNX1
ENSG00000130402	7418.85	-0.519089	0.0758278	-6.84563	7.61425e-12	9.67069e-11	ACTN4
ENSG00000160633	3139.29	-0.407276	0.0594992	-6.84507	7.64409e-12	9.70101e-11	SAFB
ENSG00000139718	2694.91	-0.601179	0.0878619	-6.84231	7.79242e-12	9.88154e-11	SETD1B
ENSG00000167110	1700.04	-0.523918	0.0765719	-6.84217	7.80012e-12	9.8836e-11	GOLGA2
ENSG00000166716	2729.12	-0.470217	0.0687302	-6.84149	7.83713e-12	9.92275e-11	ZNF592
ENSG00000125484	967.924	-0.596067	0.0871661	-6.83829	8.01451e-12	1.01394e-10	GTF3C4
ENSG00000180113	1154.87	1.06458	0.155696	6.83756	8.05508e-12	1.01828e-10	TDRD6
ENSG00000160888	1185.09	-0.597739	0.0874338	-6.83648	8.11648e-12	1.02525e-10	IER2
ENSG00000133392	822.153	-1.16442	0.170364	-6.83492	8.20502e-12	1.03563e-10	MYH11
ENSG00000142552	139.579	2.07559	0.303846	6.83104	8.42991e-12	1.06319e-10	RCN3
ENSG00000090013	1976.58	0.880042	0.128835	6.83077	8.44625e-12	1.06442e-10	BLVRB
ENSG00000137267	299.107	-0.973922	0.142681	-6.82586	8.7402e-12	1.10062e-10	TUBB2A
ENSG00000153113	10353.6	-0.392349	0.0575057	-6.82278	8.92934e-12	1.12356e-10	CAST
ENSG00000010610	9580.23	0.458141	0.0672059	6.81698	9.2975e-12	1.16898e-10	CD4
ENSG00000177963	2138.66	-0.565822	0.0830249	-6.81508	9.42103e-12	1.1836e-10	RIC8A
ENSG00000154589	357.63	1.34306	0.197175	6.81151	9.65773e-12	1.2124e-10	LY96
ENSG00000173372	5358.41	-0.673802	0.0989548	-6.80919	9.81514e-12	1.23121e-10	C1QA
ENSG00000102893	2179.11	0.521479	0.0766669	6.80188	1.03262e-11	1.29431e-10	PHKB
ENSG00000087152	3083.87	-0.588599	0.0866297	-6.79442	1.08747e-11	1.36201e-10	ATXN7L3
ENSG00000181019	499.737	0.849574	0.125053	6.79372	1.0928e-11	1.36764e-10	NQO1
ENSG00000172724	3548.37	-0.770086	0.113372	-6.79254	1.10177e-11	1.37781e-10	CCL19
ENSG00000006712	1470.04	-0.601675	0.0886086	-6.79026	1.11935e-11	1.39871e-10	PAF1
ENSG00000278970	1903.18	-0.508704	0.0749208	-6.78989	1.12221e-11	1.40121e-10	HEIH
ENSG00000172602	163.525	-1.4394	0.21205	-6.78801	1.13694e-11	1.41852e-10	RND1
ENSG00000004799	143.291	2.18442	0.322003	6.78385	1.17019e-11	1.45887e-10	PDK4
ENSG00000089639	4270.57	-0.726227	0.107057	-6.78356	1.17253e-11	1.46068e-10	GMIP
ENSG00000163565	9324.84	-0.533807	0.0787048	-6.7824	1.18198e-11	1.47132e-10	IFI16
ENSG00000232810	27136.1	0.467396	0.0689679	6.777	1.22694e-11	1.52612e-10	TNF
ENSG00000162493	822.906	1.06774	0.157573	6.77618	1.23398e-11	1.5337e-10	PDPN
ENSG00000106211	1138.18	-1.07681	0.158921	-6.77576	1.2375e-11	1.5369e-10	HSPB1
ENSG00000103202	175.892	1.35863	0.200531	6.77517	1.24262e-11	1.54209e-10	NME4
ENSG00000163513	4496.73	0.35664	0.0526406	6.775	1.24405e-11	1.54268e-10	TGFBR2
ENSG00000102763	603.755	0.872327	0.128768	6.77439	1.24936e-11	1.54809e-10	VWA8
ENSG00000081059	4284.65	-0.488706	0.0721435	-6.77408	1.25198e-11	1.55015e-10	TCF7
ENSG00000258376	93.2086	-1.99761	0.295208	-6.76679	1.31674e-11	1.6291e-10
ENSG00000116667	588.156	-0.730321	0.108017	-6.76114	1.36907e-11	1.69255e-10	C1orf21
ENSG00000136695	58.6323	-2.90766	0.430106	-6.76034	1.37672e-11	1.70071e-10	IL36RN
ENSG00000156234	931.708	-1.62695	0.240684	-6.75967	1.38309e-11	1.70729e-10	CXCL13
ENSG00000105726	2731.35	-0.771242	0.114119	-6.75819	1.39722e-11	1.72281e-10	ATP13A1
ENSG00000004399	11072.4	-0.603415	0.0892872	-6.75813	1.39779e-11	1.72281e-10	PLXND1
ENSG00000143614	1986.76	-0.5157	0.0763394	-6.75536	1.4248e-11	1.75477e-10	GATAD2B
ENSG00000110497	2513.51	-0.567318	0.083991	-6.75451	1.43321e-11	1.76379e-10	AMBRA1
ENSG00000160691	2280.94	-0.502288	0.0744826	-6.74369	1.54411e-11	1.89883e-10	SHC1
ENSG00000115756	1018.54	0.704612	0.104543	6.7399	1.5849e-11	1.94732e-10	HPCAL1
ENSG00000060558	2451.82	-0.604019	0.0896196	-6.73981	1.58593e-11	1.94732e-10	GNA15
ENSG00000198900	5464.02	-0.399288	0.0592443	-6.73969	1.58722e-11	1.94743e-10	TOP1
ENSG00000148344	1568.94	-1.10722	0.164401	-6.73485	1.64104e-11	2.01195e-10	PTGES
ENSG00000162645	41257.4	-0.310319	0.0460852	-6.73359	1.65528e-11	2.02787e-10	GBP2
ENSG00000263264	119.771	1.80955	0.268928	6.72875	1.71121e-11	2.09482e-10
ENSG00000213533	168.625	-1.38897	0.20653	-6.72525	1.75295e-11	2.14429e-10	STIMATE
ENSG00000136827	1411.3	-0.523006	0.0778616	-6.71712	1.85349e-11	2.26558e-10	TOR1A
ENSG00000138796	348.559	0.968356	0.144238	6.71358	1.89904e-11	2.31951e-10	HADH
ENSG00000123700	5647.9	0.451165	0.0672029	6.71347	1.9005e-11	2.31955e-10	KCNJ2
ENSG00000149311	5661.69	0.667727	0.0994807	6.71213	1.91809e-11	2.33926e-10	ATM
ENSG00000185862	1251.97	0.870595	0.129741	6.71027	1.94268e-11	2.36748e-10	EVI2B
ENSG00000102575	7140.48	0.630071	0.0939108	6.70925	1.95626e-11	2.38224e-10	ACP5
ENSG00000100888	5225.56	-0.390308	0.0581791	-6.70874	1.96314e-11	2.38883e-10	CHD8
ENSG00000123066	7265.64	-0.355222	0.0529546	-6.70805	1.97246e-11	2.39837e-10	MED13L
ENSG00000187531	1251.17	-0.629724	0.0939044	-6.70601	2.00018e-11	2.43026e-10	SIRT7
ENSG00000112658	2051.67	-0.620381	0.092537	-6.70414	2.02599e-11	2.45979e-10	SRF
ENSG00000204469	9547.85	-0.596593	0.0891453	-6.69237	2.19584e-11	2.66401e-10	PRRC2A
ENSG00000006118	463.992	-1.31053	0.195898	-6.68986	2.23389e-11	2.70816e-10	TMEM132A
ENSG00000264522	258.268	-1.14574	0.171433	-6.6833	2.33616e-11	2.83002e-10	OTUD7B
ENSG00000100906	60336.5	-0.346538	0.0518524	-6.68315	2.33857e-11	2.83083e-10	NFKBIA
ENSG00000132386	504.211	-1.05491	0.157853	-6.68285	2.34343e-11	2.8346e-10	SERPINF1
ENSG00000149115	484.5	-0.944156	0.141331	-6.68045	2.38206e-11	2.87919e-10	TNKS1BP1
ENSG00000162714	1704.72	-0.5246	0.0785357	-6.67976	2.39327e-11	2.8906e-10	ZNF496
ENSG00000168291	765.609	0.756661	0.113301	6.67831	2.41716e-11	2.91728e-10	PDHB
ENSG00000160714	2532.85	-0.415436	0.0622194	-6.67695	2.43971e-11	2.94231e-10	UBE2Q1
ENSG00000092068	134.3	1.89269	0.284192	6.65988	2.74046e-11	3.30257e-10	SLC7A8
ENSG00000163751	195.909	1.26601	0.190209	6.65587	2.81627e-11	3.39142e-10	CPA3
ENSG00000136193	804.674	0.687779	0.103356	6.65444	2.84374e-11	3.42107e-10	SCRN1
ENSG00000077348	183.314	1.35662	0.203869	6.65437	2.84511e-11	3.42107e-10	EXOSC5
ENSG00000174574	2030.94	-0.517217	0.0777493	-6.65237	2.88409e-11	3.46538e-10	AKIRIN1
ENSG00000150991	34510.1	-0.388309	0.0584691	-6.64128	3.10979e-11	3.73382e-10	UBC
ENSG00000106780	1840.16	-0.51881	0.0781661	-6.63728	3.1952e-11	3.83353e-10	MEGF9
ENSG00000103222	6528.57	-0.43202	0.0651167	-6.63454	3.25506e-11	3.90247e-10	ABCC1
ENSG00000140455	1530.46	-0.542317	0.0817924	-6.6304	3.34771e-11	4.0106e-10	USP3
ENSG00000175197	380.294	-0.903423	0.136372	-6.62467	3.48016e-11	4.1662e-10	DDIT3
ENSG00000114374	278.616	-1.12418	0.169805	-6.62041	3.58192e-11	4.28487e-10	USP9Y
ENSG00000102316	3300.1	-0.443991	0.0670682	-6.61999	3.59212e-11	4.29391e-10	MAGED2
ENSG00000068097	955.509	-0.598804	0.0904572	-6.61975	3.59808e-11	4.29787e-10	HEATR6
ENSG00000075391	619.373	-0.723281	0.109264	-6.61955	3.60292e-11	4.30049e-10	RASAL2
ENSG00000151702	1391.12	0.576582	0.087134	6.61719	3.66101e-11	4.36662e-10	FLI1
ENSG00000100603	2900.6	-0.414691	0.062673	-6.61674	3.67216e-11	4.37671e-10	SNW1
ENSG00000134780	1268.42	-0.854062	0.129122	-6.61436	3.73154e-11	4.44422e-10	DAGLA
ENSG00000038945	2705.4	-0.710734	0.107457	-6.61414	3.73706e-11	4.44754e-10	MSR1
ENSG00000139970	314.099	1.13636	0.17183	6.6133	3.75844e-11	4.46971e-10	RTN1
ENSG00000127603	20582.4	-0.360471	0.0545154	-6.61229	3.78427e-11	4.49714e-10	MACF1
ENSG00000100523	3190.83	0.46754	0.0707326	6.60997	3.84407e-11	4.56487e-10	DDHD1
ENSG00000112561	989.464	-0.863656	0.130701	-6.60786	3.89926e-11	4.62703e-10	TFEB
ENSG00000075240	1097.9	0.747757	0.11328	6.60097	4.08467e-11	4.8435e-10	GRAMD4
ENSG00000182670	2077	0.589891	0.0893843	6.59949	4.12568e-11	4.88857e-10	TTC3
ENSG00000197724	1652.56	-0.569784	0.0863842	-6.59593	4.226e-11	5.0038e-10	PHF2
ENSG00000164961	1868.83	0.515495	0.0781793	6.59376	4.28837e-11	5.07394e-10	WASHC5
ENSG00000167552	1734.78	-0.604637	0.0917265	-6.59174	4.34702e-11	5.1396e-10	TUBA1A
ENSG00000213654	5828.65	-0.515256	0.0781694	-6.59154	4.35297e-11	5.14289e-10	GPSM3
ENSG00000175203	2557.92	-0.411565	0.0624736	-6.58782	4.4632e-11	5.2693e-10	DCTN2
ENSG00000172578	4192.69	0.350479	0.0532104	6.58666	4.49837e-11	5.30697e-10	KLHL6
ENSG00000132003	400.495	-1.0186	0.154702	-6.58429	4.57073e-11	5.38539e-10	ZSWIM4
ENSG00000115295	960.048	0.645701	0.0980673	6.58426	4.57147e-11	5.38539e-10	CLIP4
ENSG00000050344	2129.35	-0.588289	0.089378	-6.58204	4.6405e-11	5.46275e-10	NFE2L3
ENSG00000139842	2959.52	-0.409665	0.0622418	-6.58183	4.64686e-11	5.46628e-10	CUL4A
ENSG00000120436	679.123	1.18158	0.179572	6.57996	4.70586e-11	5.53169e-10	GPR31
ENSG00000103187	12687.4	0.465939	0.0708326	6.57803	4.76731e-11	5.59987e-10	COTL1
ENSG00000072609	3225.31	-0.47312	0.0719891	-6.5721	4.96095e-11	5.82312e-10	CHFR
ENSG00000100664	11171.9	-0.547378	0.0834018	-6.56315	5.26845e-11	6.1796e-10	EIF5
ENSG00000071575	696.5	0.719606	0.109827	6.55219	5.67007e-11	6.64588e-10	TRIB2
ENSG00000175489	1224.83	0.747508	0.114147	6.54865	5.80585e-11	6.80012e-10	LRRC25
ENSG00000251301	315.861	-1.06056	0.161959	-6.54834	5.81792e-11	6.80935e-10	LINC02384
ENSG00000102032	1947.06	0.663833	0.101452	6.54334	6.01589e-11	7.036e-10	RENBP
ENSG00000071246	956.456	0.760298	0.116314	6.53662	6.29251e-11	7.35423e-10	VASH1
ENSG00000167508	725.693	-0.957447	0.146477	-6.53648	6.29827e-11	7.35568e-10	MVD
ENSG00000105355	1894.95	-0.693086	0.106039	-6.53614	6.31253e-11	7.36704e-10	PLIN3
ENSG00000087274	5525.11	-0.379417	0.0580603	-6.53488	6.36607e-11	7.42419e-10	ADD1
ENSG00000198952	3458.84	-0.559252	0.0856204	-6.53177	6.49986e-11	7.57478e-10	SMG5
ENSG00000162402	5029.29	-0.419792	0.0643163	-6.52699	6.71038e-11	7.81452e-10	USP24
ENSG00000174444	10221.5	0.326496	0.0500313	6.52584	6.76201e-11	7.869e-10	RPL4
ENSG00000168765	352.609	1.15941	0.177841	6.51941	7.05861e-11	8.20828e-10	GSTM4
ENSG00000104689	713.617	-0.758332	0.116399	-6.51492	7.27291e-11	8.45144e-10	TNFRSF10A
ENSG00000047365	4354.05	0.653442	0.100301	6.51479	7.27897e-11	8.45244e-10	ARAP2
ENSG00000172594	1236.96	0.72119	0.110919	6.50196	7.92798e-11	9.19952e-10	SMPDL3A
ENSG00000148840	1593.16	-0.628548	0.0966952	-6.50031	8.01567e-11	9.29463e-10	PPRC1
ENSG00000113161	1388.48	-0.55033	0.0846682	-6.49983	8.04082e-11	9.31715e-10	HMGCR
ENSG00000138107	4609.81	-0.446746	0.068738	-6.49927	8.07128e-11	9.34578e-10	ACTR1A
ENSG00000198223	5693.08	-0.370758	0.0570758	-6.49589	8.25451e-11	9.55115e-10	CSF2RA
ENSG00000122390	1231.45	-0.636525	0.0980231	-6.49362	8.37983e-11	9.68926e-10	NAA60
ENSG00000155090	2869.59	-0.413295	0.0637689	-6.48114	9.10301e-11	1.0518e-09	KLF10
ENSG00000104660	1615.68	0.622752	0.0960997	6.48028	9.15547e-11	1.05711e-09	LEPROTL1
ENSG00000188313	11173.2	-0.408415	0.0630306	-6.47963	9.19489e-11	1.0609e-09	PLSCR1
ENSG00000120910	2032.81	-0.468749	0.0723544	-6.47851	9.26318e-11	1.06803e-09	PPP3CC
ENSG00000256029	102.147	2.11066	0.325855	6.4773	9.33768e-11	1.07585e-09
ENSG00000142166	5254.55	0.548943	0.0847965	6.47365	9.56619e-11	1.10063e-09	IFNAR1
ENSG00000134955	2999.31	0.511596	0.0790274	6.47365	9.56628e-11	1.10063e-09	SLC37A2
ENSG00000077238	6190.58	-0.52104	0.0805312	-6.47004	9.79783e-11	1.12647e-09	IL4R
ENSG00000138078	520.715	0.828553	0.128134	6.46632	1.0042e-10	1.15373e-09	PREPL
ENSG00000006459	5911.21	-0.540888	0.0836499	-6.46609	1.00572e-10	1.15466e-09	KDM7A
ENSG00000166224	4901.49	-0.35017	0.0541625	-6.46517	1.01184e-10	1.16087e-09	SGPL1
ENSG00000161547	4383.42	-0.418136	0.0647414	-6.45855	1.05708e-10	1.21191e-09	SRSF2
ENSG00000090432	1481.25	-0.527851	0.081775	-6.45492	1.08276e-10	1.24048e-09	MUL1
ENSG00000103319	1259.46	-0.589819	0.0913812	-6.45449	1.08582e-10	1.24311e-09	EEF2K
ENSG00000109436	14768.1	-0.25081	0.0388727	-6.45207	1.10329e-10	1.26222e-09	TBC1D9
ENSG00000147394	1265.29	0.551253	0.0854823	6.44873	1.1279e-10	1.28947e-09	ZNF185
ENSG00000185347	235.567	-1.24262	0.192784	-6.44565	1.15107e-10	1.31503e-09	TEDC1
ENSG00000160753	265.686	-1.05181	0.163201	-6.44484	1.1572e-10	1.32111e-09	RUSC1
ENSG00000047634	847.125	0.648955	0.100768	6.44008	1.19407e-10	1.36225e-09	SCML1
ENSG00000115919	13846.6	-0.481826	0.0748254	-6.43933	1.19999e-10	1.36804e-09	KYNU
ENSG00000103126	1361.09	-0.796852	0.123821	-6.43554	1.23039e-10	1.40171e-09	AXIN1
ENSG00000070495	1337.1	-0.535786	0.0833083	-6.43136	1.26468e-10	1.43977e-09	JMJD6
ENSG00000183347	304.074	-1.08245	0.168336	-6.43029	1.27359e-10	1.44889e-09	GBP6
ENSG00000111269	3953.18	0.433213	0.0673906	6.42838	1.28972e-10	1.46623e-09	CREBL2
ENSG00000163221	399.405	0.901439	0.140279	6.42603	1.30976e-10	1.48797e-09	S100A12
ENSG00000125386	1372.2	-0.512613	0.0798276	-6.4215	1.34939e-10	1.53192e-09	FAM193A
ENSG00000183935	137.633	1.7315	0.27011	6.41033	1.45205e-10	1.64731e-09	HTR7P1
ENSG00000082153	2684.23	-0.626512	0.0977463	-6.40958	1.45924e-10	1.65432e-09	BZW1
ENSG00000198736	928.159	-0.773167	0.12069	-6.40624	1.49152e-10	1.68973e-09	MSRB1
ENSG00000115523	1736.96	-0.690819	0.107847	-6.40555	1.49831e-10	1.69625e-09	GNLY
ENSG00000163545	751.965	-0.643285	0.100444	-6.40443	1.50936e-10	1.70757e-09	NUAK2
ENSG00000063978	2944.35	-0.426182	0.0665566	-6.4033	1.52058e-10	1.71906e-09	RNF4
ENSG00000143375	201.99	-1.2504	0.195343	-6.40104	1.5432e-10	1.74342e-09	CGN
ENSG00000086544	585.835	-0.784003	0.12257	-6.39636	1.5912e-10	1.79639e-09	ITPKC
ENSG00000124688	940.666	-0.644655	0.100877	-6.39051	1.65334e-10	1.86502e-09	MAD2L1BP
ENSG00000188735	230.741	-1.05068	0.164414	-6.39042	1.65428e-10	1.86502e-09	TMEM120B
ENSG00000279095	216.049	-1.24531	0.194877	-6.39023	1.65641e-10	1.86527e-09
ENSG00000166166	352.467	-1.1106	0.173797	-6.39019	1.65679e-10	1.86527e-09	TRMT61A
ENSG00000166527	656.015	0.788551	0.123411	6.38963	1.66284e-10	1.87078e-09	CLEC4D
ENSG00000168005	349.723	-0.947747	0.148567	-6.37927	1.7793e-10	2.00042e-09	SPINDOC
ENSG00000173120	8954.91	-0.379262	0.0594967	-6.37449	1.83569e-10	2.06239e-09	KDM2A
ENSG00000102921	9808.2	-0.376746	0.0591422	-6.37017	1.88818e-10	2.1199e-09
ENSG00000137831	168.526	1.4513	0.227842	6.36977	1.89315e-10	2.1232e-09	UACA
ENSG00000172403	2466.11	0.381026	0.0598183	6.36972	1.89374e-10	2.1232e-09	SYNPO2
ENSG00000133321	4811.35	0.421958	0.0662501	6.36917	1.90056e-10	2.12938e-09	PLAAT4
ENSG00000139508	246.921	1.24263	0.195176	6.36672	1.93116e-10	2.16218e-09	SLC46A3
ENSG00000179820	974.656	-0.757448	0.118995	-6.36536	1.94833e-10	2.1799e-09	MYADM
ENSG00000100311	2310.81	-0.721511	0.113375	-6.36392	1.96671e-10	2.19896e-09	PDGFB
ENSG00000163466	18359.9	-0.248104	0.038992	-6.36295	1.9791e-10	2.21129e-09	ARPC2
ENSG00000113552	2942.35	0.427789	0.0672373	6.36238	1.98649e-10	2.21802e-09	GNPDA1
ENSG00000093144	1175.36	0.72235	0.113544	6.36184	1.99352e-10	2.22434e-09	ECHDC1
ENSG00000137802	874.053	-0.721866	0.113518	-6.35902	2.03041e-10	2.26395e-09	MAPKBP1
ENSG00000140199	1776.83	0.508284	0.07995	6.35752	2.05032e-10	2.28459e-09	SLC12A6
ENSG00000166888	12941.2	-0.390164	0.0613999	-6.35448	2.09134e-10	2.32869e-09	STAT6
ENSG00000167925	812.877	0.944125	0.148618	6.3527	2.11566e-10	2.35416e-09	GHDC
ENSG00000120314	1161.32	-0.553561	0.0871459	-6.35213	2.12361e-10	2.36139e-09	WDR55
ENSG00000171115	4650.55	0.344532	0.054298	6.34521	2.22129e-10	2.46832e-09	GIMAP8
ENSG00000138623	1558.03	-0.630966	0.0995609	-6.33748	2.33548e-10	2.59344e-09	SEMA7A
ENSG00000160191	151.856	-1.33833	0.211196	-6.33694	2.34372e-10	2.60081e-09	PDE9A
ENSG00000073712	210.004	-1.15213	0.181872	-6.33487	2.37545e-10	2.63422e-09	FERMT2
ENSG00000152484	5643.6	-0.656076	0.103603	-6.33257	2.41115e-10	2.67199e-09	USP12
ENSG00000182208	592.644	-0.787912	0.124429	-6.33222	2.41661e-10	2.67622e-09	MOB2
ENSG00000137713	1061.76	-0.555628	0.087749	-6.33202	2.41975e-10	2.67786e-09	PPP2R1B
ENSG00000064115	963.211	0.587281	0.0927519	6.33174	2.4241e-10	2.68086e-09	TM7SF3
ENSG00000170385	4559.48	0.454186	0.0717706	6.3283	2.47879e-10	2.73948e-09	SLC30A1
ENSG00000143772	1622.67	-0.554329	0.0876294	-6.32583	2.51868e-10	2.78167e-09	ITPKB
ENSG00000174238	6039.54	-0.329873	0.0521923	-6.32034	2.60988e-10	2.88043e-09	PITPNA
ENSG00000100154	248.85	-1.22395	0.193688	-6.31919	2.62931e-10	2.89992e-09	TTC28
ENSG00000182287	1946.86	0.633557	0.100306	6.31627	2.67959e-10	2.95337e-09	AP1S2
ENSG00000255833	1137.57	0.951643	0.150675	6.31588	2.68633e-10	2.95879e-09	TIFAB
ENSG00000131016	232.438	1.09167	0.172883	6.31447	2.71089e-10	2.98347e-09	AKAP12
ENSG00000159166	3713.85	0.525312	0.0831929	6.31438	2.71241e-10	2.98347e-09	LAD1
ENSG00000116962	2036.44	-0.48656	0.0770646	-6.31367	2.72503e-10	2.99533e-09	NID1
ENSG00000232629	654.093	-0.982469	0.155779	-6.30681	2.84843e-10	3.12884e-09	HLA-DQB2
ENSG00000104969	1591.69	-0.6949	0.110211	-6.3052	2.87822e-10	3.15793e-09	SGTA
ENSG00000119689	3322.63	-0.34341	0.0544648	-6.30517	2.8788e-10	3.15793e-09	DLST
ENSG00000182310	161.008	-1.36298	0.216323	-6.30067	2.96358e-10	3.24875e-09	SPACA6
ENSG00000141384	545.756	0.766231	0.121614	6.3005	2.96679e-10	3.25007e-09	TAF4B
ENSG00000159346	4202.79	0.317871	0.0504804	6.29692	3.03616e-10	3.32383e-09	ADIPOR1
ENSG00000108950	2069.63	-0.515709	0.0819765	-6.29093	3.15564e-10	3.45231e-09	FAM20A
ENSG00000146192	4793.91	-0.468969	0.0745718	-6.28882	3.19881e-10	3.49679e-09	FGD2
ENSG00000106348	1474.46	-0.645068	0.102575	-6.28874	3.2006e-10	3.49679e-09	IMPDH1
ENSG00000183530	3422.67	-0.39485	0.062791	-6.28831	3.20932e-10	3.50396e-09	PRR14L
ENSG00000135698	449.343	0.926252	0.147318	6.28744	3.22753e-10	3.52147e-09	MPHOSPH6
ENSG00000171223	11617.6	-0.682608	0.108614	-6.28471	3.28457e-10	3.5813e-09	JUNB
ENSG00000168066	8504.22	-0.365214	0.0581308	-6.28263	3.32886e-10	3.62716e-09	SF1
ENSG00000102580	6648.63	-0.470234	0.0748495	-6.28239	3.33406e-10	3.63039e-09	DNAJC3
ENSG00000089159	1961.41	-0.672883	0.107156	-6.27945	3.39764e-10	3.69715e-09	PXN
ENSG00000154059	716.857	0.721401	0.11493	6.27686	3.45485e-10	3.75689e-09	IMPACT
ENSG00000197093	377.116	1.29755	0.206726	6.27668	3.45882e-10	3.75869e-09	GAL3ST4
ENSG00000014257	455.631	0.995231	0.15876	6.26879	3.63858e-10	3.95139e-09	ACPP
ENSG00000153574	756.476	0.603745	0.0963353	6.26712	3.67786e-10	3.99139e-09	RPIA
ENSG00000181789	6530.46	-0.314115	0.0501288	-6.26615	3.70072e-10	4.01352e-09	COPG1
ENSG00000002549	34212.4	-0.259104	0.0413534	-6.2656	3.71395e-10	4.02518e-09	LAP3
ENSG00000163682	539.262	-0.832823	0.132965	-6.26347	3.76515e-10	4.07745e-09	RPL9
ENSG00000105438	2474.49	-0.497312	0.0794	-6.26338	3.7672e-10	4.07745e-09	KDELR1
ENSG00000138606	233.991	-1.59754	0.255168	-6.26076	3.83117e-10	4.14393e-09	SHF
ENSG00000117751	1536.83	-0.463822	0.0741231	-6.25745	3.91317e-10	4.22982e-09	PPP1R8
ENSG00000104142	2016.31	-0.657728	0.105134	-6.25608	3.94775e-10	4.26338e-09	VPS18
ENSG00000156860	4902.5	-0.591469	0.0945441	-6.25601	3.94947e-10	4.26338e-09	FBRS
ENSG00000131446	13709	-0.57726	0.0923291	-6.2522	4.04718e-10	4.36596e-09	MGAT1
ENSG00000245532	13164.8	0.452888	0.0724473	6.25126	4.07143e-10	4.3892e-09	NEAT1
ENSG00000137817	1953.75	-0.414772	0.0663698	-6.24941	4.12004e-10	4.43867e-09	PARP6
ENSG00000204569	2671.46	-0.406358	0.0650253	-6.24922	4.12496e-10	4.44102e-09	PPP1R10
ENSG00000177565	1891.42	0.594782	0.0951933	6.24815	4.15348e-10	4.46645e-09	TBL1XR1
ENSG00000170340	1953.12	-0.446998	0.0715412	-6.24813	4.15407e-10	4.46645e-09	B3GNT2
ENSG00000184014	24916.2	-0.246902	0.0395247	-6.24678	4.18991e-10	4.50201e-09	DENND5A
ENSG00000061938	3014.82	-0.708745	0.113476	-6.24577	4.21709e-10	4.52821e-09	TNK2
ENSG00000158292	138.598	-1.64122	0.262904	-6.24265	4.30222e-10	4.61658e-09	GPR153
ENSG00000162341	1741.4	-0.646437	0.103569	-6.24162	4.33059e-10	4.64396e-09	TPCN2
ENSG00000179750	137.629	-1.70588	0.273584	-6.23531	4.50891e-10	4.83199e-09	APOBEC3B
ENSG00000168259	3812.93	-0.425142	0.0681945	-6.23426	4.5392e-10	4.86125e-09	DNAJC7
ENSG00000162636	1865.23	0.559684	0.0898149	6.23152	4.61924e-10	4.94371e-09	FAM102B
ENSG00000172738	185.053	1.42077	0.228042	6.2303	4.65542e-10	4.97916e-09	TMEM217
ENSG00000196498	7327.86	-0.634448	0.101922	-6.22485	4.82013e-10	5.15193e-09	NCOR2
ENSG00000179409	627.363	-0.710434	0.114132	-6.22466	4.82605e-10	5.15487e-09	GEMIN4
ENSG00000175592	344.313	-0.938718	0.15086	-6.22244	4.89475e-10	5.22482e-09	FOSL1
ENSG00000089693	2601.59	-0.444849	0.0715148	-6.22038	4.95954e-10	5.29051e-09	MLF2
ENSG00000074416	11832.8	-0.400442	0.0643774	-6.22023	4.96433e-10	5.29214e-09	MGLL
ENSG00000176049	306.418	1.11734	0.179639	6.21989	4.97511e-10	5.30016e-09	JAKMIP2
ENSG00000084774	1052.59	0.64463	0.103645	6.21958	4.98492e-10	5.30672e-09	CAD
ENSG00000272821	621.196	-0.812937	0.13071	-6.21941	4.99018e-10	5.30672e-09
ENSG00000181852	1372.28	-0.488917	0.0786118	-6.21939	4.99107e-10	5.30672e-09	RNF41
ENSG00000168334	187.142	-1.86264	0.299698	-6.21505	5.13096e-10	5.4519e-09	XIRP1
ENSG00000090487	2679.38	0.431294	0.0694394	6.21108	5.26205e-10	5.58754e-09	SPG21
ENSG00000213492	48.3749	-2.45767	0.396	-6.20624	5.42658e-10	5.75848e-09	NT5C3AP1
ENSG00000204482	2995	0.545368	0.0878801	6.20582	5.44139e-10	5.77043e-09	LST1
ENSG00000089351	27095	-0.623348	0.100454	-6.20532	5.45846e-10	5.78475e-09	GRAMD1A
ENSG00000178381	525.073	-0.736295	0.118676	-6.20425	5.49585e-10	5.82059e-09	ZFAND2A
ENSG00000071205	1739.99	-0.437583	0.0705327	-6.20398	5.50524e-10	5.82674e-09	ARHGAP10
ENSG00000107562	422.379	1.07421	0.173171	6.20317	5.53355e-10	5.85289e-09	CXCL12
ENSG00000164543	3298.36	-0.645953	0.10414	-6.20277	5.54796e-10	5.86431e-09	STK17A
ENSG00000170017	5324.54	-0.480716	0.0775052	-6.20237	5.5619e-10	5.87523e-09	ALCAM
ENSG00000158517	7962.41	-0.392164	0.0632439	-6.20082	5.61692e-10	5.9295e-09	NCF1
ENSG00000086666	1592.36	-0.471381	0.0760302	-6.19992	5.64915e-10	5.95965e-09	ZFAND6
ENSG00000108106	382.077	-1.19627	0.193025	-6.19746	5.73808e-10	6.04954e-09	UBE2S
ENSG00000184634	2411.51	-0.477498	0.0770555	-6.19681	5.76197e-10	6.0708e-09	MED12
ENSG00000180616	453.149	-0.827265	0.133503	-6.19659	5.76987e-10	6.07518e-09	SSTR2
ENSG00000117360	4530.38	-0.395655	0.063859	-6.19577	5.80023e-10	6.10319e-09	PRPF3
ENSG00000197019	1184.82	-0.688442	0.111397	-6.18005	6.40814e-10	6.7385e-09	SERTAD1
ENSG00000179833	1249.12	-0.49192	0.079632	-6.17741	6.51606e-10	6.84755e-09	SERTAD2
ENSG00000103569	30951.3	-0.356475	0.0577404	-6.17376	6.6686e-10	7.00333e-09	AQP9
ENSG00000129667	7797.73	-0.693668	0.112393	-6.17179	6.75229e-10	7.08664e-09	RHBDF2
ENSG00000198932	754.293	0.59406	0.0962837	6.16989	6.83366e-10	7.1674e-09	GPRASP1
ENSG00000123505	3626.96	0.513204	0.0831812	6.16971	6.84147e-10	7.17097e-09	AMD1
ENSG00000175470	1208.12	-0.543391	0.0880949	-6.16825	6.90517e-10	7.23308e-09	PPP2R2D
ENSG00000100036	211.66	-1.18476	0.192137	-6.16622	6.99427e-10	7.32169e-09	SLC35E4
ENSG00000151458	442.186	-0.844103	0.136936	-6.16421	7.08351e-10	7.41033e-09	ANKRD50
ENSG00000116016	306.98	0.959866	0.155752	6.16277	7.14811e-10	7.47311e-09	EPAS1
ENSG00000135506	10384.2	-0.357901	0.0581116	-6.15886	7.32716e-10	7.65537e-09	OS9
ENSG00000058056	438.319	0.840611	0.13652	6.15741	7.39459e-10	7.72087e-09	USP13
ENSG00000143514	6789.14	-0.306526	0.0497852	-6.15698	7.41447e-10	7.73665e-09	TP53BP2
ENSG00000110700	3903.9	0.404135	0.0656429	6.15656	7.43399e-10	7.75205e-09	RPS13
ENSG00000136710	3188.82	-0.419722	0.0682464	-6.15009	7.74392e-10	8.07006e-09	CCDC115
ENSG00000106066	3603.26	0.435587	0.0708998	6.1437	8.06226e-10	8.39643e-09	CPVL
ENSG00000029153	3752.82	-0.437944	0.0712922	-6.14294	8.10102e-10	8.43139e-09	ARNTL2
ENSG00000214212	557.501	0.887793	0.14456	6.14135	8.18224e-10	8.51047e-09	C19orf38
ENSG00000070061	1132.92	0.519653	0.0846655	6.13771	8.37182e-10	8.70209e-09	ELP1
ENSG00000101849	2735.46	0.361094	0.0588402	6.13687	8.41656e-10	8.743e-09	TBL1X
ENSG00000103257	10191.4	-0.59742	0.0973938	-6.13407	8.56611e-10	8.89267e-09	SLC7A5
ENSG00000153827	15471.3	-0.368865	0.0601423	-6.1332	8.61279e-10	8.93542e-09	TRIP12
ENSG00000185507	5882.13	-1.23052	0.200774	-6.1289	8.84912e-10	9.17476e-09	IRF7
ENSG00000130803	2083.73	-0.417404	0.0681448	-6.12525	9.05424e-10	9.3808e-09	ZNF317
ENSG00000091157	1582.98	0.46271	0.0755425	6.12516	9.05939e-10	9.3808e-09	WDR7
ENSG00000005020	2594.63	0.526449	0.086006	6.12106	9.29525e-10	9.6189e-09	SKAP2
ENSG00000067221	461.911	-0.899756	0.147097	-6.11677	9.54904e-10	9.87524e-09	STOML1
ENSG00000155846	779.487	0.910393	0.148877	6.11508	9.65074e-10	9.97407e-09	PPARGC1B
ENSG00000149932	1652.7	-0.681412	0.111542	-6.10903	1.0024e-09	1.03533e-08	TMEM219
ENSG00000204261	940.677	0.532344	0.0872432	6.10184	1.04854e-09	1.08229e-08	PSMB8-AS1
ENSG00000204267	5306.26	-0.315862	0.0518582	-6.09088	1.1229e-09	1.15831e-08	TAP2
ENSG00000100368	23354.1	0.459277	0.0754372	6.08821	1.14182e-09	1.17708e-08	CSF2RB
ENSG00000088812	2325.2	0.413599	0.0679556	6.08632	1.15536e-09	1.19029e-08	ATRN
ENSG00000159592	3684.41	-0.394978	0.0649016	-6.0858	1.15912e-09	1.19341e-08	GPBP1L1
ENSG00000163874	18002.3	-0.54965	0.0903477	-6.08371	1.1743e-09	1.20827e-08	ZC3H12A
ENSG00000129657	4111.09	-0.372677	0.0612665	-6.08289	1.18036e-09	1.21373e-08	SEC14L1
ENSG00000007384	30.4778	-3.02767	0.49795	-6.08028	1.19975e-09	1.2329e-08	RHBDF1
ENSG00000185359	2595.23	-0.639026	0.105167	-6.07628	1.23006e-09	1.26324e-08	HGS
ENSG00000085449	7016.48	-0.382155	0.0629678	-6.06906	1.2866e-09	1.32047e-08	WDFY1
ENSG00000272666	226.126	-1.13457	0.187081	-6.06459	1.32293e-09	1.3569e-08
ENSG00000130522	2059.4	-0.721734	0.119058	-6.06203	1.34418e-09	1.37783e-08	JUND
ENSG00000090661	294.884	-0.956034	0.157784	-6.05913	1.36861e-09	1.40199e-08	CERS4
ENSG00000138821	21835.5	-0.53195	0.0878179	-6.05743	1.38316e-09	1.41599e-08	SLC39A8
ENSG00000134986	194.723	1.19464	0.197321	6.05428	1.41044e-09	1.44302e-08	NREP
ENSG00000057657	4840.88	-0.325402	0.053795	-6.04892	1.45821e-09	1.49095e-08	PRDM1
ENSG00000198604	13752.9	-0.480045	0.079365	-6.04857	1.46133e-09	1.4932e-08	BAZ1A
ENSG00000131238	10625.6	0.429096	0.0709536	6.04756	1.47056e-09	1.50169e-08	PPT1
ENSG00000072778	9545.85	-0.416558	0.0688817	-6.04744	1.47161e-09	1.50182e-08	ACADVL
ENSG00000166801	2444.82	0.548107	0.0907364	6.04065	1.5349e-09	1.56543e-08	FAM111A
ENSG00000174243	3399.67	-0.36596	0.0606233	-6.03662	1.57377e-09	1.60406e-08	DDX23
ENSG00000150054	447.514	0.878983	0.145619	6.0362	1.57785e-09	1.60625e-08	MPP7
ENSG00000148175	15996.6	0.261217	0.043275	6.0362	1.57789e-09	1.60625e-08	STOM
ENSG00000182117	1750.48	0.510446	0.0845673	6.03598	1.58003e-09	1.60741e-08	NOP10
ENSG00000111490	420.024	-0.782587	0.129776	-6.03031	1.63646e-09	1.66378e-08	TBC1D30
ENSG00000143147	153.508	-1.52187	0.252457	-6.02824	1.6576e-09	1.68422e-08	GPR161
ENSG00000130517	605.829	0.781996	0.129731	6.02784	1.6617e-09	1.68733e-08	PGPEP1
ENSG00000140030	568.224	0.947923	0.157634	6.01346	1.81605e-09	1.84292e-08	GPR65
ENSG00000087365	8222.29	-0.377925	0.0628574	-6.01242	1.8277e-09	1.85358e-08	SF3B2
ENSG00000103241	45.8544	-2.46813	0.410669	-6.01002	1.85497e-09	1.88006e-08	FOXF1
ENSG00000153317	5019.75	-0.332078	0.0552682	-6.00849	1.87254e-09	1.89669e-08	ASAP1
ENSG00000154229	853.323	0.562454	0.0937738	5.99799	1.99777e-09	2.02228e-08	PRKCA
ENSG00000086102	2793.54	-0.355865	0.0593322	-5.99783	1.9997e-09	2.02296e-08	NFX1
ENSG00000135924	1170.11	-0.681852	0.113797	-5.99183	2.07487e-09	2.09771e-08	DNAJB2
ENSG00000196154	4504.25	0.449924	0.0751004	5.99097	2.0859e-09	2.10755e-08	S100A4
ENSG00000173812	24325.6	-0.234816	0.0392084	-5.98892	2.11237e-09	2.13297e-08	EIF1
ENSG00000197256	119.734	-1.49783	0.250124	-5.98837	2.11954e-09	2.13888e-08	KANK2
ENSG00000170776	10493.8	0.252482	0.0421642	5.98808	2.12337e-09	2.14141e-08	AKAP13
ENSG00000100284	6000.54	-0.578948	0.0967379	-5.98471	2.16776e-09	2.18483e-08	TOM1
ENSG00000267519	478.562	-0.810992	0.135517	-5.98443	2.17151e-09	2.18726e-08
ENSG00000119682	3254.71	-0.376423	0.0629059	-5.9839	2.17851e-09	2.19294e-08	AREL1
ENSG00000162924	9765.36	-0.53451	0.0893729	-5.98067	2.22221e-09	2.23555e-08	REL
ENSG00000165312	1010.99	0.523013	0.087468	5.97948	2.23853e-09	2.25057e-08	OTUD1
ENSG00000054219	1172.5	-0.561704	0.0939502	-5.97874	2.24868e-09	2.25938e-08	LY75
ENSG00000100934	1652.84	-0.512911	0.0857981	-5.97812	2.25729e-09	2.26663e-08	SEC23A
ENSG00000148396	5351.34	-0.440239	0.0736458	-5.9778	2.26178e-09	2.26974e-08	SEC16A
ENSG00000026751	149236	-0.251848	0.0421325	-5.97753	2.26546e-09	2.27203e-08	SLAMF7
ENSG00000176953	2035.03	-0.407535	0.0681822	-5.97714	2.27094e-09	2.27612e-08	NFATC2IP
ENSG00000140691	708.979	-1.07899	0.180527	-5.97688	2.27451e-09	2.27829e-08	ARMC5
ENSG00000125810	358.253	0.885644	0.148188	5.97648	2.28016e-09	2.28165e-08	CD93
ENSG00000112855	1253.62	-0.50082	0.083799	-5.97644	2.28066e-09	2.28165e-08	HARS2
ENSG00000152056	141.05	-1.39315	0.233131	-5.97582	2.2893e-09	2.28888e-08	AP1S3
ENSG00000173597	73.4684	2.20044	0.368397	5.97302	2.32903e-09	2.32717e-08	SULT1B1
ENSG00000249437	246.079	1.53274	0.256623	5.97272	2.33334e-09	2.33004e-08	NAIP
ENSG00000050820	34.8711	-3.31749	0.555566	-5.97137	2.35271e-09	2.34794e-08	BCAR1
ENSG00000183023	4546.87	0.424989	0.0711975	5.96916	2.38481e-09	2.37851e-08	SLC8A1
ENSG00000265491	3660.65	-0.386112	0.0646902	-5.96864	2.39245e-09	2.38468e-08	RNF115
ENSG00000116731	3800.73	-0.367139	0.0615127	-5.96851	2.39427e-09	2.38503e-08	PRDM2
ENSG00000105281	1012.18	0.794097	0.133084	5.96688	2.41836e-09	2.40755e-08	SLC1A5
ENSG00000172164	1235.67	0.545156	0.0914568	5.96081	2.50995e-09	2.4972e-08	SNTB1
ENSG00000112739	3773.47	-0.483372	0.0811655	-5.95539	2.59459e-09	2.57983e-08	PRPF4B
ENSG00000119986	170.169	-1.17223	0.196843	-5.95517	2.59806e-09	2.5817e-08	AVPI1
ENSG00000156030	3729.39	0.400779	0.0673884	5.9473	2.7261e-09	2.70728e-08	ELMSAN1
ENSG00000150977	7565.24	-0.313365	0.0526917	-5.94714	2.72866e-09	2.70817e-08	RILPL2
ENSG00000103335	1593.01	-0.784852	0.131974	-5.94702	2.73067e-09	2.70852e-08	PIEZO1
ENSG00000087085	511.156	-1.02217	0.171936	-5.94508	2.7632e-09	2.73911e-08	ACHE
ENSG00000174748	6731.14	0.321455	0.0540988	5.942	2.81571e-09	2.78946e-08	RPL15
ENSG00000174080	140.701	1.45535	0.245026	5.9396	2.85724e-09	2.82888e-08	CTSF
ENSG00000131236	12150.4	-0.270652	0.0455712	-5.93911	2.86581e-09	2.83564e-08	CAP1
ENSG00000134108	8206.18	-0.563606	0.094941	-5.93638	2.91388e-09	2.88144e-08	ARL8B
ENSG00000049239	8281.25	-0.463912	0.078182	-5.93375	2.96101e-09	2.92627e-08	H6PD
ENSG00000117266	428.239	-0.931433	0.157084	-5.92953	3.03807e-09	3.0006e-08	CDK18
ENSG00000133561	4142.39	-0.358421	0.060474	-5.92686	3.08789e-09	3.04616e-08	GIMAP6
ENSG00000184898	799.249	-0.685582	0.115674	-5.92685	3.08795e-09	3.04616e-08	RBM43
ENSG00000181222	13272.4	-0.439143	0.0741251	-5.92434	3.13553e-09	3.09122e-08	POLR2A
ENSG00000167515	614.026	0.668732	0.112926	5.92185	3.18345e-09	3.13657e-08	TRAPPC2L
ENSG00000101331	44.0981	-3.40222	0.574628	-5.92074	3.20502e-09	3.1559e-08	CCM2L
ENSG00000030066	2565.94	-0.406955	0.0687931	-5.91564	3.30585e-09	3.25322e-08	NUP160
ENSG00000148841	2688.6	-0.468501	0.0791994	-5.91547	3.30929e-09	3.25464e-08	ITPRIP
ENSG00000204103	8308.95	0.407936	0.0689869	5.91323	3.35466e-09	3.29726e-08	MAFB
ENSG00000254838	3446.44	0.418849	0.0708509	5.91171	3.38584e-09	3.3259e-08	GVINP1
ENSG00000140332	1915.48	-0.505646	0.0856001	-5.90707	3.48248e-09	3.41876e-08	TLE3
ENSG00000262655	294.387	1.04543	0.177028	5.90545	3.51692e-09	3.45048e-08	SPON1
ENSG00000165507	228.021	-1.03687	0.17567	-5.90234	3.58376e-09	3.51394e-08	DEPP1
ENSG00000167461	2689.61	-0.418546	0.0709664	-5.8978	3.68378e-09	3.60984e-08	RAB8A
ENSG00000136521	1087.95	0.555387	0.094172	5.89758	3.68882e-09	3.6126e-08	NDUFB5
ENSG00000138760	15044.5	-0.387968	0.065838	-5.89276	3.79803e-09	3.71731e-08	SCARB2
ENSG00000206337	4215.27	-0.35123	0.0596305	-5.89011	3.85929e-09	3.775e-08	HCP5
ENSG00000177697	610.182	-0.839881	0.142618	-5.88903	3.8848e-09	3.79767e-08	CD151
ENSG00000260135	233.008	1.27656	0.217077	5.88064	4.08672e-09	3.99266e-08	MMP2-AS1
ENSG00000166377	1744.38	0.419298	0.0713349	5.87788	4.15544e-09	4.05736e-08	ATP9B
ENSG00000187808	133.256	2.20497	0.375326	5.87481	4.23329e-09	4.13089e-08	SOWAHD
ENSG00000062485	3879.96	-0.308193	0.0524651	-5.87425	4.24764e-09	4.14241e-08	CS
ENSG00000166924	26.0793	-3.1494	0.536305	-5.8724	4.29527e-09	4.18634e-08	NYAP1
ENSG00000104973	994.412	-0.794941	0.135377	-5.87206	4.30411e-09	4.19245e-08	MED25
ENSG00000087087	3772.31	-0.415781	0.0708482	-5.86862	4.39438e-09	4.27781e-08	SRRT
ENSG00000168899	3899.28	0.567837	0.0967979	5.86621	4.45864e-09	4.33777e-08	VAMP5
ENSG00000160883	3223	0.634377	0.10821	5.86245	4.56083e-09	4.43454e-08	HK3
ENSG00000134644	3049.92	-0.35037	0.0597815	-5.86084	4.60523e-09	4.47503e-08	PUM1
ENSG00000182326	6270.7	0.312474	0.0533237	5.85995	4.6301e-09	4.4965e-08	C1S
ENSG00000116459	2287.51	0.419915	0.0716735	5.85872	4.66439e-09	4.5271e-08	ATP5PB
ENSG00000100084	293.128	-0.901768	0.154001	-5.85558	4.75336e-09	4.6107e-08	HIRA
ENSG00000163626	246.1	1.08629	0.185521	5.85534	4.76046e-09	4.61483e-08	COX18
ENSG00000169184	1590.79	-0.603619	0.103098	-5.85482	4.77537e-09	4.62653e-08	MN1
ENSG00000107282	94.1078	-2.02724	0.346536	-5.85001	4.91549e-09	4.75945e-08	APBA1
ENSG00000164691	4447.44	0.311927	0.0533438	5.84749	4.99051e-09	4.82921e-08	TAGAP
ENSG00000145911	212.165	-1.224	0.209343	-5.84686	5.00943e-09	4.84464e-08	N4BP3
ENSG00000037474	3680.56	-0.32724	0.0559788	-5.84579	5.04173e-09	4.87297e-08	NSUN2
ENSG00000137337	1655.07	-0.48336	0.0827043	-5.84443	5.08314e-09	4.91008e-08	MDC1
ENSG00000180921	194.877	-1.10751	0.189523	-5.84367	5.10643e-09	4.92965e-08	FAM83H
ENSG00000125826	3334.27	-0.604079	0.103385	-5.843	5.12684e-09	4.94641e-08	RBCK1
ENSG00000182541	11019	0.338472	0.0579851	5.83722	5.30796e-09	5.11812e-08	LIMK2
ENSG00000142875	1183.89	0.674741	0.115648	5.83446	5.39665e-09	5.20056e-08	PRKACB
ENSG00000158019	1125.23	0.487608	0.0837178	5.82443	5.73071e-09	5.5192e-08	BABAM2
ENSG00000146094	2523.51	0.547659	0.094071	5.82176	5.82298e-09	5.60474e-08	DOK3
ENSG00000180263	671.088	0.79058	0.13581	5.82124	5.84135e-09	5.6191e-08	FGD6
ENSG00000214900	485.085	0.693758	0.119228	5.81874	5.92937e-09	5.7004e-08	LINC01588
ENSG00000101310	4480.21	-0.309284	0.0531761	-5.81621	6.01959e-09	5.78371e-08	SEC23B
ENSG00000198752	2067.45	-0.494775	0.0851005	-5.81401	6.0995e-09	5.85704e-08	CDC42BPB
ENSG00000042445	724.139	-0.624173	0.107392	-5.81208	6.17001e-09	5.92124e-08	RETSAT
ENSG00000143870	4812.8	-0.301007	0.0518117	-5.80963	6.26124e-09	6.00525e-08	PDIA6
ENSG00000136147	3359.94	-0.611511	0.105319	-5.80627	6.38791e-09	6.11897e-08	PHF11
ENSG00000116251	726.388	0.648354	0.111665	5.80626	6.38819e-09	6.11897e-08	RPL22
ENSG00000162430	2058.81	-0.502359	0.0865212	-5.80619	6.3911e-09	6.11897e-08	SELENON
ENSG00000103994	2810.53	0.409146	0.0704696	5.80599	6.3985e-09	6.12245e-08	ZNF106
ENSG00000058668	2650.21	-0.387082	0.0666847	-5.80466	6.44974e-09	6.16784e-08	ATP2B4
ENSG00000138002	251.479	1.05788	0.18227	5.80391	6.47848e-09	6.19169e-08	IFT172
ENSG00000273443	62.0288	-1.84164	0.317326	-5.80362	6.48999e-09	6.19904e-08
ENSG00000135094	835.061	-0.653391	0.112589	-5.80332	6.50129e-09	6.20619e-08	SDS
ENSG00000121552	2201.33	-0.481087	0.0829061	-5.80279	6.52214e-09	6.22244e-08	CSTA
ENSG00000150403	1188.93	-0.501084	0.086393	-5.80006	6.62932e-09	6.32099e-08	TMCO3
ENSG00000167470	3342.29	-0.585018	0.100901	-5.79792	6.71417e-09	6.39814e-08	MIDN
ENSG00000197771	5332.45	-0.354115	0.0611561	-5.79034	7.02454e-09	6.68998e-08	MCMBP
ENSG00000164251	196.534	1.08463	0.18736	5.78901	7.0801e-09	6.73895e-08	F2RL1
ENSG00000239697	478.331	1.00059	0.172854	5.78864	7.096e-09	6.75013e-08	TNFSF12
ENSG00000138185	1688.18	0.533635	0.092211	5.7871	7.16108e-09	6.80805e-08	ENTPD1
ENSG00000079950	2194.09	0.477771	0.0825679	5.7864	7.19091e-09	6.83241e-08	STX7
ENSG00000134516	10057.5	0.349218	0.060404	5.78137	7.40966e-09	7.03615e-08	DOCK2
ENSG00000089053	2666.51	0.35775	0.0618887	5.78054	7.44632e-09	7.06683e-08	ANAPC5
ENSG00000105697	80.3271	2.10939	0.364964	5.77972	7.4826e-09	7.09712e-08	HAMP
ENSG00000143387	326.148	1.03563	0.179194	5.7794	7.49668e-09	7.10633e-08	CTSK
ENSG00000109103	909.468	-0.647511	0.112179	-5.77212	7.82813e-09	7.4162e-08	UNC119
ENSG00000204520	748.936	-0.55361	0.0959192	-5.77163	7.85079e-09	7.43333e-08	MICA
ENSG00000147202	814.688	0.71253	0.123458	5.77142	7.86048e-09	7.43817e-08	DIAPH2
ENSG00000163947	4865.56	-0.30089	0.0521353	-5.77132	7.86509e-09	7.43821e-08	ARHGEF3
ENSG00000136279	6350.6	-0.500405	0.0867124	-5.77086	7.88693e-09	7.45452e-08	DBNL
ENSG00000169221	1470.76	-0.666308	0.115538	-5.76701	8.06925e-09	7.62241e-08	TBC1D10B
ENSG00000167460	19020.2	-0.266332	0.0462248	-5.76168	8.32831e-09	7.86256e-08	TPM4
ENSG00000198218	3040.96	-0.405027	0.0703531	-5.75706	8.55908e-09	8.07573e-08	QRICH1
ENSG00000106049	589.523	0.640921	0.111333	5.75677	8.57376e-09	8.08489e-08	HIBADH
ENSG00000122203	1560.11	-0.461637	0.0802	-5.75607	8.6095e-09	8.11389e-08	KIAA1191
ENSG00000233834	89.7447	1.5791	0.2744	5.75473	8.67801e-09	8.17372e-08
ENSG00000135862	550.709	-0.685478	0.119118	-5.75461	8.68434e-09	8.17494e-08	LAMC1
ENSG00000273341	70.5339	2.90649	0.505189	5.75327	8.75313e-09	8.23494e-08
ENSG00000140090	98.758	1.82834	0.318072	5.74821	9.01934e-09	8.48047e-08	SLC24A4
ENSG00000101220	405.563	1.15987	0.201885	5.74518	9.18238e-09	8.62879e-08	C20orf27
ENSG00000138279	6670.89	-0.273528	0.0476208	-5.74389	9.25284e-09	8.68997e-08	ANXA7
ENSG00000237541	5996	-0.34114	0.0593987	-5.74322	9.28933e-09	8.71921e-08	HLA-DQA2
ENSG00000213619	959.675	0.526907	0.0917666	5.74182	9.36618e-09	8.78627e-08	NDUFS3
ENSG00000178904	363.521	0.927685	0.161572	5.74161	9.37818e-09	8.79245e-08	DPY19L3
ENSG00000125637	2200.69	-0.561214	0.0977663	-5.74036	9.44732e-09	8.85216e-08	PSD4
ENSG00000164674	652.827	-0.638266	0.111296	-5.73487	9.75868e-09	9.13864e-08	SYTL3
ENSG00000075213	412.471	0.896556	0.156353	5.73419	9.79801e-09	9.17019e-08	SEMA3A
ENSG00000011600	10700.2	-0.553546	0.0965526	-5.7331	9.86105e-09	9.22388e-08	TYROBP
ENSG00000149534	44.5208	2.78923	0.486531	5.73289	9.87308e-09	9.22983e-08	MS4A2
ENSG00000148248	5951.78	-0.312798	0.054566	-5.73246	9.89832e-09	9.2481e-08	SURF4
ENSG00000196839	10998.6	-0.348911	0.060967	-5.72294	1.04697e-08	9.77629e-08	ADA
ENSG00000169189	814.519	0.558397	0.0975801	5.72245	1.04999e-08	9.79888e-08	NSMCE1
ENSG00000245848	511.198	1.07766	0.18838	5.72067	1.06105e-08	9.8964e-08	CEBPA
ENSG00000122729	2119.29	0.378169	0.0661176	5.71964	1.06752e-08	9.95105e-08	ACO1
ENSG00000005483	6368.71	-0.353823	0.061866	-5.71918	1.07039e-08	9.96963e-08	KMT2E
ENSG00000197894	1340.26	0.517551	0.0904949	5.71913	1.07074e-08	9.96963e-08	ADH5
ENSG00000145685	18638.6	-0.322184	0.0563499	-5.71756	1.08063e-08	1.0056e-07	LHFPL2
ENSG00000100902	485.058	-0.699842	0.122424	-5.71656	1.08701e-08	1.01096e-07	PSMA6
ENSG00000124831	8249.77	-0.328027	0.0574079	-5.71397	1.1037e-08	1.02589e-07	LRRFIP1
ENSG00000109111	6757.76	-0.311635	0.0545403	-5.71385	1.10452e-08	1.02606e-07	SUPT6H
ENSG00000128283	291.8	-0.966666	0.169184	-5.7137	1.10545e-08	1.02634e-07	CDC42EP1
ENSG00000047457	17.2065	4.31026	0.754396	5.71353	1.10656e-08	1.02679e-07	CP
ENSG00000176974	195.461	1.1456	0.200562	5.71197	1.11679e-08	1.03569e-07	SHMT1
ENSG00000177410	700.592	-0.686235	0.120176	-5.71024	1.12815e-08	1.04563e-07	ZFAS1
ENSG00000079215	5476.68	-0.339227	0.0594161	-5.70934	1.13416e-08	1.0506e-07	SLC1A3
ENSG00000026103	4451.76	-0.505276	0.0885147	-5.70838	1.14057e-08	1.05594e-07	FAS
ENSG00000108829	4120.31	-0.314724	0.0551647	-5.70517	1.16226e-08	1.07541e-07	LRRC59
ENSG00000184588	14183.2	-0.291018	0.0510306	-5.70281	1.17846e-08	1.08977e-07	PDE4B
ENSG00000143294	1694.08	-0.45086	0.0790785	-5.70143	1.18809e-08	1.09805e-07	PRCC
ENSG00000170873	943.386	-0.520882	0.091414	-5.69806	1.2118e-08	1.11933e-07	MTSS1
ENSG00000198502	24899	-0.478692	0.0840152	-5.69768	1.21447e-08	1.12116e-07	HLA-DRB5
ENSG00000165802	473.467	-0.859375	0.150979	-5.69203	1.25535e-08	1.15825e-07	NSMF
ENSG00000114316	3364.31	-0.350942	0.061735	-5.68464	1.31086e-08	1.20878e-07	USP4
ENSG00000108349	3380.33	-0.329844	0.0580274	-5.68428	1.31368e-08	1.21069e-07	CASC3
ENSG00000135077	2656.42	0.360226	0.063386	5.68304	1.32318e-08	1.21875e-07	HAVCR2
ENSG00000131165	2901.29	-0.590765	0.10399	-5.68098	1.33921e-08	1.23282e-07	CHMP1A
ENSG00000092964	2887.39	-0.385283	0.0678621	-5.67744	1.36725e-08	1.25792e-07	DPYSL2
ENSG00000198876	1247.67	0.477032	0.0840262	5.67719	1.36929e-08	1.25908e-07	DCAF12
ENSG00000124224	638.983	-0.59633	0.105121	-5.6728	1.40481e-08	1.29101e-07	PPP4R1L
ENSG00000188015	37.646	-2.38998	0.421611	-5.66869	1.43893e-08	1.32162e-07	S100A3
ENSG00000136436	4979.79	-0.343268	0.0606065	-5.66389	1.47983e-08	1.35842e-07	CALCOCO2
ENSG00000166548	305.439	1.00564	0.177587	5.66283	1.48899e-08	1.36605e-07	TK2
ENSG00000255987	185.488	-1.05307	0.186111	-5.65831	1.52872e-08	1.40171e-07	TOMM20P2
ENSG00000136169	1161.61	0.682567	0.120702	5.65497	1.55876e-08	1.42845e-07	SETDB2
ENSG00000101294	5447.68	-0.389432	0.0688808	-5.65371	1.5702e-08	1.43812e-07	HM13
ENSG00000118900	2661.35	-0.404087	0.071491	-5.65228	1.58337e-08	1.44937e-07	UBN1
ENSG00000073849	3104.72	-0.328429	0.058163	-5.6467	1.63559e-08	1.49633e-07	ST6GAL1
ENSG00000247556	1461.32	0.673812	0.11936	5.64519	1.64999e-08	1.50866e-07	OIP5-AS1
ENSG00000166446	746.632	-0.590884	0.10469	-5.64411	1.66037e-08	1.51729e-07	CDYL2
ENSG00000174705	1622.93	-0.528814	0.0937538	-5.64045	1.69606e-08	1.54903e-07	SH3PXD2B
ENSG00000162711	3595.43	0.347086	0.0615497	5.63913	1.70916e-08	1.56012e-07	NLRP3
ENSG00000105325	1344.82	-0.69862	0.12392	-5.63769	1.72344e-08	1.57227e-07	FZR1
ENSG00000067560	23670.7	-0.250892	0.0445189	-5.63563	1.74424e-08	1.59036e-07	RHOA
ENSG00000149792	1073.43	-0.599969	0.106495	-5.6338	1.76281e-08	1.60639e-07	MRPL49
ENSG00000020577	2851.13	-0.374828	0.0665333	-5.63368	1.76401e-08	1.60658e-07	SAMD4A
ENSG00000006062	1023.68	-0.704827	0.125119	-5.63327	1.76828e-08	1.60957e-07	MAP3K14
ENSG00000135124	7612.81	-0.353224	0.0627122	-5.63247	1.77649e-08	1.61614e-07	P2RX4
ENSG00000198176	1571.68	-0.428784	0.0761296	-5.63229	1.77829e-08	1.61687e-07	TFDP1
ENSG00000066697	2066.53	-0.465756	0.0827091	-5.63126	1.78901e-08	1.62571e-07	MSANTD3
ENSG00000028277	1028.51	-0.568133	0.100968	-5.62685	1.83535e-08	1.66689e-07	POU2F2
ENSG00000101916	7506.2	0.507475	0.0902565	5.62258	1.88122e-08	1.70759e-07	TLR8
ENSG00000163683	703.639	0.646979	0.115074	5.62228	1.88456e-08	1.70967e-07	SMIM14
ENSG00000156858	960.556	-0.644091	0.11458	-5.62134	1.89484e-08	1.71804e-07	PRR14
ENSG00000151136	747.913	-0.579456	0.103112	-5.61967	1.91323e-08	1.73374e-07	BTBD11
ENSG00000214655	2684.16	-0.484356	0.0862136	-5.61809	1.93082e-08	1.74871e-07	ZSWIM8
ENSG00000204632	6573.14	-0.470017	0.0836695	-5.61754	1.9369e-08	1.75324e-07	HLA-G
ENSG00000168807	506.182	0.736064	0.131044	5.61693	1.94381e-08	1.75852e-07	SNTB2
ENSG00000105229	747.711	-0.783785	0.139544	-5.61675	1.94578e-08	1.75932e-07	PIAS4
ENSG00000174370	70.8127	2.79573	0.4979	5.61503	1.96526e-08	1.77595e-07	C11orf45
ENSG00000128203	521.695	0.810253	0.144397	5.6113	2.00812e-08	1.81367e-07	ASPHD2
ENSG00000141551	4454.03	-0.464834	0.0828499	-5.61055	2.01686e-08	1.82055e-07	CSNK1D
ENSG00000198909	1616.72	0.540913	0.0964218	5.60987	2.02479e-08	1.82669e-07	MAP3K3
ENSG00000135048	2645.14	-0.358001	0.0638217	-5.6094	2.03027e-08	1.83062e-07	CEMIP2
ENSG00000051382	1751.31	0.599676	0.106981	5.60546	2.07708e-08	1.87179e-07	PIK3CB
ENSG00000273136	214.004	-0.967629	0.172632	-5.60517	2.0805e-08	1.87383e-07	NBPF26
ENSG00000169224	62.8199	2.13185	0.380372	5.60465	2.08675e-08	1.87842e-07	GCSAML
ENSG00000130766	566.889	-0.729056	0.130115	-5.60318	2.10454e-08	1.89339e-07	SESN2
ENSG00000108219	14856.4	-0.349853	0.0624566	-5.60153	2.12462e-08	1.9104e-07	TSPAN14
ENSG00000139629	1205.11	-0.516965	0.0922962	-5.60115	2.12937e-08	1.91361e-07	GALNT6
ENSG00000173442	10621	-0.425499	0.0759753	-5.60049	2.13745e-08	1.9198e-07	EHBP1L1
ENSG00000198954	745.521	-0.65284	0.116589	-5.5995	2.14969e-08	1.92973e-07	KIF1BP
ENSG00000142039	1824.28	-0.542598	0.0969028	-5.5994	2.15091e-08	1.92977e-07	CCDC97
ENSG00000177885	17933.3	-0.252236	0.0450784	-5.5955	2.19989e-08	1.97262e-07	GRB2
ENSG00000087299	152.684	-1.17211	0.209501	-5.59475	2.20944e-08	1.98009e-07	L2HGDH
ENSG00000134243	1749.52	0.489084	0.0874276	5.59416	2.21689e-08	1.98567e-07	SORT1
ENSG00000117899	1777.03	-0.444216	0.0794217	-5.59313	2.23011e-08	1.99615e-07	MESD
ENSG00000145050	1827.3	-0.389358	0.0696153	-5.59299	2.23186e-08	1.99615e-07	MANF
ENSG00000049089	492.684	-0.787269	0.140761	-5.59296	2.23227e-08	1.99615e-07	COL9A2
ENSG00000225830	1374.02	0.481513	0.0861445	5.58959	2.27608e-08	2.0342e-07	ERCC6
ENSG00000154262	105.511	1.59141	0.284798	5.58787	2.29874e-08	2.05333e-07	ABCA6
ENSG00000000938	9827.62	-0.408417	0.0731536	-5.58301	2.36396e-08	2.11043e-07	FGR
ENSG00000132182	3257.93	0.491298	0.0881366	5.57428	2.48558e-08	2.21778e-07	NUP210
ENSG00000206503	135001	-0.384096	0.0689168	-5.57333	2.49909e-08	2.22862e-07	HLA-A
ENSG00000089737	5363.25	-0.27528	0.0493953	-5.57299	2.50408e-08	2.23184e-07	DDX24
ENSG00000172757	20779.5	-0.345824	0.0620615	-5.57228	2.51434e-08	2.23976e-07	CFL1
ENSG00000134531	3202.37	-0.343419	0.061641	-5.57127	2.52888e-08	2.25148e-07	EMP1
ENSG00000163568	1035.81	-0.540624	0.0970516	-5.57049	2.5403e-08	2.26041e-07	AIM2
ENSG00000182796	265.422	0.904133	0.162312	5.57035	2.54233e-08	2.26097e-07	TMEM198B
ENSG00000105723	1509.54	-0.515063	0.0924701	-5.57005	2.54672e-08	2.26364e-07	GSK3A
ENSG00000060982	1509.68	0.51786	0.0929755	5.56985	2.5496e-08	2.26496e-07	BCAT1
ENSG00000197601	2219.96	0.544079	0.0977306	5.56713	2.58962e-08	2.29926e-07	FAR1
ENSG00000253593	70.3915	1.95945	0.352031	5.56613	2.60452e-08	2.31123e-07
ENSG00000235027	128.043	2.0381	0.366192	5.56568	2.61135e-08	2.31602e-07
ENSG00000137474	501.776	0.996742	0.179138	5.56409	2.63518e-08	2.33482e-07	MYO7A
ENSG00000171714	523.38	-0.872552	0.156819	-5.56408	2.63541e-08	2.33482e-07	ANO5
ENSG00000164167	789.806	0.541912	0.0973965	5.56398	2.63685e-08	2.33482e-07	LSM6
ENSG00000105053	1688.91	-0.459611	0.0826069	-5.56383	2.63916e-08	2.33559e-07	VRK3
ENSG00000168243	46.967	-2.23966	0.402587	-5.56318	2.649e-08	2.34302e-07	GNG4
ENSG00000158286	60.364	-1.93229	0.347368	-5.56265	2.65709e-08	2.34891e-07	RNF207
ENSG00000004660	174.663	1.45964	0.262661	5.55711	2.74276e-08	2.42332e-07	CAMKK1
ENSG00000130304	452.078	0.927788	0.166989	5.55598	2.76052e-08	2.43769e-07	SLC27A1
ENSG00000078070	444.43	0.73858	0.132938	5.55581	2.7633e-08	2.43881e-07	MCCC1
ENSG00000164308	3070.1	0.466139	0.0839071	5.55542	2.76942e-08	2.44289e-07	ERAP2
ENSG00000168137	4173.25	-0.297239	0.0535298	-5.55277	2.81178e-08	2.47816e-07	SETD5
ENSG00000100077	4008.44	0.368026	0.0662786	5.55272	2.81261e-08	2.47816e-07	GRK3
ENSG00000130559	1683.9	-0.459673	0.0827847	-5.55263	2.81398e-08	2.47816e-07	CAMSAP1
ENSG00000065060	4778.57	-0.291936	0.0525828	-5.55193	2.82528e-08	2.48677e-07	UHRF1BP1
ENSG00000075568	5834.6	-0.285629	0.0514555	-5.55099	2.8406e-08	2.4989e-07	TMEM131
ENSG00000197355	1133.35	0.728138	0.131204	5.54968	2.86195e-08	2.51632e-07	UAP1L1
ENSG00000244734	4131.66	0.384641	0.0693141	5.54925	2.86904e-08	2.52119e-07	HBB
ENSG00000145734	2198.69	-0.411357	0.0741444	-5.54805	2.88873e-08	2.53712e-07	BDP1
ENSG00000103196	584.196	0.62745	0.113107	5.54739	2.8997e-08	2.54538e-07	CRISPLD2
ENSG00000167123	79.4847	-1.63162	0.294131	-5.54725	2.90191e-08	2.54594e-07	CERCAM
ENSG00000168056	1106.19	0.715586	0.129088	5.54341	2.96636e-08	2.60108e-07	LTBP3
ENSG00000198408	6703.94	-0.403421	0.0727792	-5.54308	2.97197e-08	2.6046e-07	OGA
ENSG00000181804	1225.01	0.484095	0.087361	5.54132	3.002e-08	2.6295e-07	SLC9A9
ENSG00000135823	1230.54	0.484318	0.0874566	5.5378	3.0629e-08	2.6814e-07	STX6
ENSG00000112367	991.841	0.543486	0.0982114	5.53384	3.13293e-08	2.74123e-07	FIG4
ENSG00000149182	2825.72	-0.464519	0.0839453	-5.53359	3.13748e-08	2.74373e-07	ARFGAP2
ENSG00000105643	2048.24	-0.543461	0.0982713	-5.53021	3.19839e-08	2.7955e-07	ARRDC2
ENSG00000130723	5167.94	-0.447398	0.0809162	-5.52916	3.21774e-08	2.8109e-07	PRRC2B
ENSG00000105221	3346.68	-0.479435	0.0867187	-5.52863	3.2275e-08	2.81706e-07	AKT2
ENSG00000116977	2688.18	0.418869	0.0757643	5.52858	3.22826e-08	2.81706e-07	LGALS8
ENSG00000143507	2190.3	-0.370709	0.0670601	-5.52801	3.2389e-08	2.82483e-07	DUSP10
ENSG00000108799	1728.41	-0.488273	0.0883445	-5.52692	3.25897e-08	2.84081e-07	EZH1
ENSG00000173418	1218.17	0.509863	0.0922539	5.52674	3.26243e-08	2.8423e-07	NAA20
ENSG00000156011	1222.43	-0.519616	0.0940439	-5.52525	3.29016e-08	2.86493e-07	PSD3
ENSG00000239713	4148.98	-0.358289	0.0648512	-5.52479	3.29873e-08	2.87085e-07	APOBEC3G
ENSG00000204131	610.054	0.857871	0.155301	5.52392	3.31518e-08	2.88362e-07	NHSL2
ENSG00000177951	1253.71	-0.48793	0.0883335	-5.52373	3.31876e-08	2.88519e-07	BET1L
ENSG00000168488	4534.63	-0.468681	0.084878	-5.52181	3.35516e-08	2.91527e-07	ATXN2L
ENSG00000120129	5143.25	-0.413008	0.0748189	-5.52011	3.38787e-08	2.94212e-07	DUSP1
ENSG00000037897	832.63	-0.534872	0.0969012	-5.51977	3.39453e-08	2.94633e-07	METTL1
ENSG00000225889	301.649	-0.851943	0.15436	-5.51919	3.40565e-08	2.95441e-07
ENSG00000048649	2695.44	-0.442276	0.0801378	-5.51894	3.4105e-08	2.95704e-07	RSF1
ENSG00000140740	3752.66	0.316273	0.0573353	5.51619	3.46425e-08	3.00204e-07	UQCRC2
ENSG00000072958	2384.48	-0.489444	0.0888055	-5.51141	3.55964e-08	3.08306e-07	AP1M1
ENSG00000085721	1304.25	-0.428692	0.077804	-5.50989	3.59054e-08	3.10817e-07	RRN3
ENSG00000182158	1579.78	0.442345	0.0803025	5.50848	3.61937e-08	3.13146e-07	CREB3L2
ENSG00000130755	1957.54	0.371714	0.067517	5.5055	3.68131e-08	3.18335e-07	GMFG
ENSG00000151502	905.091	0.529576	0.0961979	5.50507	3.69024e-08	3.18938e-07	VPS26B
ENSG00000075142	2910.71	0.403185	0.0733088	5.49982	3.80177e-08	3.28403e-07	SRI
ENSG00000008086	414.923	-0.70102	0.127485	-5.49885	3.82278e-08	3.30043e-07	CDKL5
ENSG00000187688	2612.39	-0.467835	0.0851127	-5.49665	3.87068e-08	3.34001e-07	TRPV2
ENSG00000163866	1777.98	-0.4081	0.0742648	-5.49521	3.90255e-08	3.36571e-07	SMIM12
ENSG00000139354	222.259	1.24981	0.227672	5.48949	4.03088e-08	3.47455e-07	GAS2L3
ENSG00000160570	1147.41	-0.707798	0.128976	-5.48781	4.06942e-08	3.50591e-07	DEDD2
ENSG00000167987	2178.92	-0.422579	0.0770614	-5.48366	4.16607e-08	3.58728e-07	VPS37C
ENSG00000124466	74.6431	-1.77162	0.323079	-5.48353	4.16919e-08	3.58807e-07	LYPD3
ENSG00000138095	2603.15	0.502873	0.0917812	5.47904	4.2764e-08	3.67838e-07	LRPPRC
ENSG00000005844	6521.88	0.351007	0.064065	5.47891	4.27949e-08	3.6791e-07	ITGAL
ENSG00000069399	4364.59	-0.685563	0.125131	-5.47874	4.28367e-08	3.68074e-07	BCL3
ENSG00000154269	35.3854	2.51405	0.458925	5.47813	4.29843e-08	3.69147e-07	ENPP3
ENSG00000261040	143.793	-1.46309	0.267241	-5.47479	4.38028e-08	3.75978e-07	WFDC21P
ENSG00000138594	3568.38	-0.456007	0.0833265	-5.47253	4.43659e-08	3.8061e-07	TMOD3
ENSG00000136504	1478.75	-0.408947	0.0747567	-5.47037	4.49088e-08	3.85065e-07	KAT7
ENSG00000130940	517.534	-0.748298	0.136811	-5.46957	4.51137e-08	3.86617e-07	CASZ1
ENSG00000110492	153.313	-1.41701	0.259316	-5.46443	4.64405e-08	3.97779e-07	MDK
ENSG00000135535	7779.59	-0.430085	0.0787106	-5.46413	4.65172e-08	3.98225e-07	CD164
ENSG00000114013	9377.18	-0.381481	0.0698698	-5.45988	4.76456e-08	4.07502e-07	CD86
ENSG00000114686	944.534	0.513548	0.0940588	5.45986	4.76509e-08	4.07502e-07	MRPL3
ENSG00000166783	4470.43	-0.292673	0.0536075	-5.45956	4.77316e-08	4.07977e-07	MARF1
ENSG00000119801	2691.81	-0.373605	0.0684532	-5.45781	4.8203e-08	4.1179e-07	YPEL5
ENSG00000171621	1677.85	-0.50745	0.0930471	-5.45369	4.93361e-08	4.21248e-07	SPSB1
ENSG00000148803	358.15	-0.917781	0.168379	-5.45068	5.01784e-08	4.28215e-07	FUOM
ENSG00000145919	623.485	-0.618939	0.113644	-5.44629	5.14306e-08	4.38671e-07	BOD1
ENSG00000167779	42.8676	-2.07935	0.381845	-5.44554	5.16491e-08	4.40304e-07	IGFBP6
ENSG00000162736	6760.66	-0.306888	0.056372	-5.44399	5.21016e-08	4.43928e-07	NCSTN
ENSG00000152766	6050.56	0.407315	0.0748331	5.44298	5.23968e-08	4.4621e-07	ANKRD22
ENSG00000171940	2663.12	0.389488	0.0715788	5.44139	5.28659e-08	4.49969e-07	ZNF217
ENSG00000092201	4507.44	-0.360833	0.0663795	-5.43591	5.45161e-08	4.63772e-07	SUPT16H
ENSG00000130449	2334.95	0.359185	0.0660959	5.43429	5.50138e-08	4.67761e-07	ZSWIM6
ENSG00000104635	276.633	-0.907029	0.166982	-5.4319	5.57562e-08	4.73826e-07	SLC39A14
ENSG00000166272	2934.38	-0.352147	0.0648474	-5.4304	5.62287e-08	4.77592e-07	WBP1L
ENSG00000170265	645.173	-0.733584	0.135165	-5.42734	5.72008e-08	4.85595e-07	ZNF282
ENSG00000143384	29185.7	-0.232507	0.0428583	-5.42501	5.79508e-08	4.91705e-07	MCL1
ENSG00000116852	1797.72	-0.508845	0.0938612	-5.42125	5.91847e-08	5.01912e-07	KIF21B
ENSG00000134352	5523.31	0.540655	0.0997848	5.41821	6.01987e-08	5.10245e-07	IL6ST
ENSG00000152684	740.726	-0.542589	0.100197	-5.41525	6.12048e-08	5.18502e-07	PELO
ENSG00000124541	952.626	-0.500157	0.0924054	-5.41263	6.21048e-08	5.25853e-07	RRP36
ENSG00000120280	621.268	0.673751	0.1245	5.41167	6.24407e-08	5.28422e-07	CXorf21
ENSG00000138448	3317.32	-0.387213	0.0716165	-5.40676	6.41766e-08	5.4283e-07	ITGAV
ENSG00000113583	4416.15	-0.364885	0.0675209	-5.40403	6.51583e-08	5.50847e-07	C5orf15
ENSG00000101079	648.248	0.606231	0.112185	5.40384	6.52308e-08	5.51173e-07	NDRG3
ENSG00000130714	608.506	-0.562649	0.104131	-5.40329	6.54286e-08	5.52557e-07	POMT1
ENSG00000116106	401.343	0.743796	0.137667	5.40288	6.55792e-08	5.53542e-07	EPHA4
ENSG00000129473	704.682	-0.559744	0.103637	-5.40099	6.62734e-08	5.59111e-07	BCL2L2
ENSG00000204287	204150	-0.198752	0.0368121	-5.39908	6.69835e-08	5.64809e-07	HLA-DRA
ENSG00000260822	359.313	0.873236	0.161742	5.39896	6.70284e-08	5.64894e-07	NA
ENSG00000153531	64.2197	-1.75788	0.325645	-5.39815	6.73324e-08	5.67162e-07	ADPRHL1
ENSG00000196821	4593.46	-0.336673	0.062402	-5.39522	6.84378e-08	5.76175e-07	ILRUN
ENSG00000138688	5575.06	-0.501932	0.0930434	-5.3946	6.86752e-08	5.77874e-07	KIAA1109
ENSG00000125970	4225	-0.424125	0.078632	-5.3938	6.89818e-08	5.80154e-07	RALY
ENSG00000121797	8214.62	0.252573	0.0468554	5.39047	7.02751e-08	5.90576e-07	CCRL2
ENSG00000145476	719.447	0.642784	0.119246	5.39042	7.02937e-08	5.90576e-07	CYP4V2
ENSG00000181036	255.834	1.00742	0.186914	5.38973	7.05648e-08	5.92363e-07	FCRL6
ENSG00000140521	2755.9	-0.494115	0.0916779	-5.38969	7.05792e-08	5.92363e-07	POLG
ENSG00000188305	134.45	1.87089	0.347162	5.3891	7.08105e-08	5.93997e-07	PEAK3
ENSG00000143442	3199.02	-0.304633	0.0565305	-5.38882	7.09228e-08	5.94632e-07	POGZ
ENSG00000176148	562.12	-0.615551	0.114262	-5.3872	7.15625e-08	5.99686e-07	TCP11L1
ENSG00000014641	2612.86	0.34438	0.0639585	5.38443	7.26752e-08	6.08697e-07	MDH1
ENSG00000197536	1475.06	-0.425561	0.0790509	-5.38339	7.30972e-08	6.11916e-07	C5orf56
ENSG00000112096	235005	-0.335132	0.0622573	-5.38302	7.32479e-08	6.12862e-07	SOD2
ENSG00000087077	512.269	-0.777568	0.144536	-5.37976	7.45857e-08	6.23617e-07	TRIP6
ENSG00000106799	1523.78	-0.596874	0.110949	-5.3797	7.461e-08	6.23617e-07	TGFBR1
ENSG00000156709	1039.7	0.532035	0.0989065	5.37917	7.48294e-08	6.25129e-07	AIFM1
ENSG00000153066	2262.36	-0.37696	0.0701401	-5.37439	7.68442e-08	6.41631e-07	TXNDC11
ENSG00000240859	124.314	1.80264	0.335497	5.37304	7.74196e-08	6.46104e-07
ENSG00000072682	195.734	-0.987528	0.183822	-5.37219	7.77871e-08	6.48838e-07	P4HA2
ENSG00000108592	1653.48	-0.459301	0.0855012	-5.37186	7.79276e-08	6.49676e-07	FTSJ3
ENSG00000125971	2687.38	-0.379297	0.0706335	-5.36994	7.87644e-08	6.56316e-07	DYNLRB1
ENSG00000140519	121.841	-1.33241	0.248138	-5.36964	7.88953e-08	6.5707e-07	RHCG
ENSG00000059758	2152.26	-0.501745	0.0934521	-5.369	7.91744e-08	6.59057e-07	CDK17
ENSG00000223547	408.739	-0.861043	0.160405	-5.36793	7.96454e-08	6.62638e-07	ZNF844
ENSG00000125726	125.55	-1.27308	0.237309	-5.36464	8.11089e-08	6.74469e-07
ENSG00000148358	3931.78	-0.292527	0.0545614	-5.36143	8.25651e-08	6.86228e-07	GPR107
ENSG00000136868	2152.1	0.400092	0.0747256	5.35415	8.59578e-08	7.1406e-07	SLC31A1
ENSG00000198873	479.528	-0.660936	0.123458	-5.35351	8.62657e-08	7.16252e-07	GRK5
ENSG00000116863	1806.83	-0.56635	0.105849	-5.35055	8.76854e-08	7.27668e-07	ADPRHL2
ENSG00000144233	1107.58	-0.473025	0.088415	-5.35006	8.79274e-08	7.29304e-07	AMMECR1L
ENSG00000221963	31293.5	-0.308484	0.0576911	-5.34717	8.93412e-08	7.40653e-07	APOL6
ENSG00000211899	3363.53	-0.575826	0.107712	-5.34599	8.99232e-08	7.45098e-07	IGHM
ENSG00000139974	223.432	1.23698	0.231454	5.34437	9.0732e-08	7.51417e-07	SLC38A6
ENSG00000101266	1934.97	-0.47222	0.0883692	-5.34371	9.10616e-08	7.53762e-07	CSNK2A1
ENSG00000029993	137.941	-1.27065	0.237798	-5.34339	9.12246e-08	7.54727e-07	HMGB3
ENSG00000136104	931.065	0.633067	0.118483	5.3431	9.13717e-08	7.5556e-07	RNASEH2B
ENSG00000188056	286.108	0.843046	0.15782	5.34182	9.20159e-08	7.60499e-07	TREML4
ENSG00000005022	4151.44	0.312012	0.0584199	5.34085	9.25134e-08	7.64223e-07	SLC25A5
ENSG00000169084	758.014	-0.611112	0.114446	-5.33975	9.30741e-08	7.68464e-07	DHRSX
ENSG00000048471	3477.8	0.370449	0.0693901	5.33864	9.3646e-08	7.72793e-07	SNX29
ENSG00000136997	1151.02	-0.549675	0.102988	-5.33726	9.43601e-08	7.78291e-07	MYC
ENSG00000070785	386.273	0.736631	0.13805	5.33598	9.50275e-08	7.83398e-07	EIF2B3
ENSG00000103657	6879.37	0.33753	0.0632869	5.33334	9.64237e-08	7.94506e-07	HERC1
ENSG00000123416	1903.65	-0.483629	0.0907132	-5.33141	9.74542e-08	8.0259e-07	TUBA1B
ENSG00000182247	1742.7	0.442041	0.0829706	5.32769	9.94708e-08	8.18784e-07	UBE2E2
ENSG00000179134	2121.67	-0.481005	0.0903212	-5.32549	1.00681e-07	8.28323e-07	SAMD4B
ENSG00000204178	921.433	-0.506317	0.0950937	-5.3244	1.01286e-07	8.32884e-07	MACO1
ENSG00000162267	37.7737	-2.99584	0.56298	-5.3214	1.02974e-07	8.46338e-07	ITIH3
ENSG00000104805	8059.04	-0.472814	0.0888871	-5.31927	1.04186e-07	8.5586e-07	NUCB1
ENSG00000123104	5188.05	0.409465	0.0770064	5.31728	1.05332e-07	8.64836e-07	ITPR2
ENSG00000120733	3900.77	-0.341246	0.0641884	-5.31632	1.05886e-07	8.68952e-07	KDM3B
ENSG00000142920	104.411	-1.27496	0.239901	-5.31451	1.06947e-07	8.77213e-07	AZIN2
ENSG00000092330	4776.03	-0.322308	0.0606812	-5.31149	1.08733e-07	8.91411e-07
ENSG00000171310	6352.51	0.316031	0.0595348	5.30834	1.10627e-07	9.06485e-07	CHST11
ENSG00000172215	202.491	-0.945546	0.178131	-5.30815	1.10746e-07	9.07004e-07	CXCR6
ENSG00000146463	1617.11	-0.415916	0.0783798	-5.30642	1.118e-07	9.15172e-07	ZMYM4
ENSG00000188282	182.863	-1.05788	0.199433	-5.30446	1.13009e-07	9.24602e-07	RUFY4
ENSG00000123836	505.85	0.860241	0.162188	5.30397	1.13314e-07	9.26631e-07	PFKFB2
ENSG00000023516	2190.68	0.566961	0.106952	5.3011	1.15109e-07	9.40839e-07	AKAP11
ENSG00000130477	541.709	-0.964	0.181996	-5.29681	1.17845e-07	9.62718e-07	UNC13A
ENSG00000167291	623.022	-0.669734	0.126484	-5.29502	1.19006e-07	9.71712e-07	TBC1D16
ENSG00000105974	38.3976	-2.09647	0.395989	-5.29426	1.19501e-07	9.75263e-07	CAV1
ENSG00000172817	117.183	-1.33352	0.251942	-5.29299	1.20332e-07	9.81553e-07	CYP7B1
ENSG00000183625	74.4945	1.80596	0.341247	5.29222	1.2084e-07	9.852e-07	CCR3
ENSG00000172057	1290.89	-0.449282	0.0848991	-5.29195	1.21019e-07	9.86166e-07	ORMDL3
ENSG00000095303	653.056	0.642274	0.12142	5.28969	1.22521e-07	9.9791e-07	PTGS1
ENSG00000006607	1892.57	-0.366227	0.0692362	-5.28953	1.22631e-07	9.98306e-07	FARP2
ENSG00000168827	1975.65	0.453325	0.0857507	5.28654	1.24649e-07	1.01422e-06	GFM1
[truncated: 14,259 more rows]
