# Supplementary material for: HDAC3 Mediates the Inflammatory Response and LPS Tolerance in Human Monocytes and Macrophages
Source: Front Immunol. 2020 Oct 5;11:550769. doi: 10.3389/fimmu.2020.550769 (PMC7573361; doi:10.3389/fimmu.2020.550769)
Supplement: Supplementary file 5 [file Table_3.xlsx]

## Sheet: table S3
ENS	baseMean	log2FoldChange	lfcSE	stat	pvalue	padj	hgnc_symbol
ENSG00000117036	13205.8	-1.49306	0.0452283	-33.0116	5.53e-239	5.62e-236	ETV3
ENSG00000126561	13681.2	-1.52772	0.0615577	-24.8176	5.79e-136	2.69e-133	STAT5A
ENSG00000122877	1165.36	2.19888	0.11121	19.7722	5.16e-87	9.65e-85	EGR2
ENSG00000170581	23787.3	-0.828185	0.0446531	-18.5471	8.61e-77	1.28e-74	STAT2
ENSG00000188290	545.001	-2.96188	0.170493	-17.3725	1.33e-67	1.71e-65	HES4
ENSG00000135899	7714.51	-0.916058	0.0547822	-16.7218	9.09e-63	1.02e-60	SP110
ENSG00000116017	3631.5	-1.53971	0.0942429	-16.3377	5.32e-60	5.69e-58	ARID3A
ENSG00000172379	3486.11	1.07116	0.0685573	15.6243	4.97e-55	4.9e-53	ARNT2
ENSG00000138378	8719.64	-1.02967	0.0686095	-15.0076	6.54e-51	5.24e-49	STAT4
ENSG00000134107	6749.82	-0.908161	0.0606916	-14.9635	1.27e-50	1.01e-48	BHLHE40
ENSG00000100219	16965.9	-0.621729	0.0434132	-14.3212	1.61e-46	1.13e-44	XBP1
ENSG00000077150	22062.1	-1.12764	0.0802285	-14.0553	7.15e-45	4.65e-43	NFKB2
ENSG00000109320	43104	-0.514869	0.0369087	-13.9498	3.16e-44	2.03e-42	NFKB1
ENSG00000076108	12927.4	-0.80607	0.0588383	-13.6998	1.02e-42	6.37e-41	BAZ2A
ENSG00000010818	12777.2	-0.623637	0.046082	-13.5332	9.96e-42	6.13e-40	HIVEP2
ENSG00000169136	11427	-0.897304	0.0672895	-13.335	1.45e-40	8.44e-39	ATF5
ENSG00000175550	3787.06	-1.0065	0.0794871	-12.6625	9.54e-37	4.94e-35	DRAP1
ENSG00000123095	1971.22	1.14557	0.0911543	12.5674	3.19e-36	1.61e-34	BHLHE41
ENSG00000124216	183.095	-2.52688	0.201697	-12.5281	5.24e-36	2.62e-34	SNAI1
ENSG00000117139	1621.32	-0.939958	0.0756436	-12.4261	1.89e-35	9.09e-34	KDM5B
ENSG00000075426	9528.48	-0.716663	0.0588681	-12.174	4.27e-34	1.94e-32	FOSL2
ENSG00000178764	4264.78	-0.726606	0.0607037	-11.9697	5.12e-33	2.21e-31	ZHX2
ENSG00000100207	3130.85	-0.78481	0.0677779	-11.5792	5.26e-31	2.02e-29	TCF20
ENSG00000171604	1410.75	-1.14562	0.0992826	-11.5389	8.39e-31	3.21e-29	CXXC5
ENSG00000067066	9591.66	-0.686863	0.0597491	-11.4958	1.39e-30	5.22e-29	SP100
ENSG00000020633	9732.57	-1.01125	0.0890988	-11.3497	7.44e-30	2.71e-28	RUNX3
ENSG00000065526	6996.41	-0.563826	0.0506871	-11.1236	9.63e-29	3.3e-27	SPEN
ENSG00000116604	1773.16	-1.04429	0.0946815	-11.0295	2.75e-28	9.21e-27	MEF2D
ENSG00000163666	284.566	-1.86312	0.169413	-10.9975	3.93e-28	1.31e-26	HESX1
ENSG00000144655	6599.52	-0.958575	0.0872734	-10.9836	4.58e-28	1.53e-26	CSRNP1
ENSG00000137265	8464.91	-0.498621	0.0462302	-10.7856	4.03e-27	1.28e-25	IRF4
ENSG00000161405	3391.28	-0.779119	0.0722775	-10.7796	4.3e-27	1.36e-25	IKZF3
ENSG00000135148	12176.7	-0.536513	0.0505295	-10.6178	2.46e-26	7.52e-25	TRAFD1
ENSG00000168610	19297.9	-0.460794	0.0439279	-10.4898	9.62e-26	2.87e-24	STAT3
ENSG00000067082	28708.9	-0.41839	0.0399853	-10.4636	1.27e-25	3.75e-24	KLF6
ENSG00000136826	4991.77	-0.620555	0.0616127	-10.0719	7.36e-24	2.03e-22	KLF4
ENSG00000104856	5672.4	-0.978372	0.0972734	-10.058	8.47e-24	2.33e-22	RELB
ENSG00000118689	3202.78	-0.549013	0.0546547	-10.0451	9.65e-24	2.64e-22	FOXO3
ENSG00000186951	1049.1	-0.847073	0.0857084	-9.8832	4.92e-23	1.33e-21	PPARA
ENSG00000068305	2597.38	-0.669292	0.0678598	-9.86286	6.03e-23	1.62e-21	MEF2A
ENSG00000113916	3072.15	0.651076	0.0660881	9.85164	6.74e-23	1.81e-21	BCL6
ENSG00000152784	1486.42	-0.838977	0.0851743	-9.85013	6.85e-23	1.83e-21	PRDM8
ENSG00000178951	2840.56	-0.914462	0.0937124	-9.75818	1.7e-22	4.48e-21	ZBTB7A
ENSG00000169554	11275.2	0.545636	0.0563265	9.68703	3.42e-22	8.92e-21	ZEB2
ENSG00000179348	373.571	1.47532	0.152759	9.65789	4.55e-22	1.18e-20	GATA2
ENSG00000079263	1727.15	-0.703299	0.072944	-9.64163	5.33e-22	1.38e-20	SP140
ENSG00000130584	481.716	-1.22808	0.127444	-9.63627	5.62e-22	1.45e-20	ZBTB46
ENSG00000089094	3066.73	-0.645045	0.0676923	-9.52908	1.59e-21	4e-20	KDM2B
ENSG00000118058	5167.73	-0.52313	0.0553146	-9.45736	3.16e-21	7.85e-20	KMT2A
ENSG00000010030	2577.77	-0.772904	0.0823021	-9.39105	5.94e-21	1.46e-19	ETV7
ENSG00000188786	10750.2	-0.398765	0.0428323	-9.30992	1.28e-20	3.06e-19	MTF1
ENSG00000165891	728.511	-0.938316	0.101292	-9.26346	1.98e-20	4.68e-19	E2F7
ENSG00000110851	2208.43	-0.599907	0.0653087	-9.18572	4.09e-20	9.58e-19	PRDM4
ENSG00000025434	7463.32	-0.710493	0.0774811	-9.16989	4.74e-20	1.1e-18	NR1H3
ENSG00000177606	5843.14	-0.76183	0.0833471	-9.14044	6.22e-20	1.43e-18	JUN
ENSG00000064961	1054.29	-0.887556	0.0973004	-9.12181	7.39e-20	1.68e-18	HMG20B
ENSG00000118707	1004.43	-0.82566	0.0907273	-9.10046	8.99e-20	2.03e-18	TGIF2
ENSG00000119508	20571.4	-0.383905	0.0423743	-9.05986	1.31e-19	2.91e-18	NR4A3
ENSG00000102034	7822.51	-0.625639	0.069176	-9.04417	1.51e-19	3.34e-18	ELF4
ENSG00000082641	9383.73	-0.51435	0.0568727	-9.04388	1.51e-19	3.35e-18	NFE2L1
ENSG00000116990	234.69	3.80475	0.420779	9.04216	1.54e-19	3.4e-18	MYCL
ENSG00000131759	963.47	-0.896381	0.0996493	-8.99535	2.35e-19	5.1e-18	RARA
ENSG00000143373	1419.09	-0.881239	0.0983639	-8.95897	3.28e-19	7.03e-18	ZNF687
ENSG00000104885	5554.26	-0.990824	0.110747	-8.94674	3.66e-19	7.84e-18	DOT1L
ENSG00000198911	4669.36	-0.80036	0.089607	-8.9319	4.19e-19	8.93e-18	SREBF2
ENSG00000067646	161.244	-2.09128	0.246415	-8.48682	2.12e-17	4.1e-16	ZFY
ENSG00000169155	2613.15	-0.542188	0.0642054	-8.44459	3.05e-17	5.82e-16	ZBTB43
ENSG00000126003	3197.51	-0.481958	0.0583242	-8.26342	1.42e-16	2.62e-15	PLAGL2
ENSG00000137166	946.41	-0.986507	0.119986	-8.22187	2e-16	3.65e-15	FOXP4
ENSG00000128272	4815.99	-0.499559	0.0608322	-8.21208	2.17e-16	3.94e-15	ATF4
ENSG00000131196	1430.34	-0.946098	0.117373	-8.06062	7.59e-16	1.34e-14	NFATC1
ENSG00000157557	5907.34	-0.480666	0.0596752	-8.05471	7.97e-16	1.4e-14	ETS2
ENSG00000096401	2219.87	-0.601292	0.0750747	-8.00925	1.15e-15	2.02e-14	CDC5L
ENSG00000162772	8114.74	-0.425922	0.0534426	-7.96972	1.59e-15	2.75e-14	ATF3
ENSG00000107175	1009.19	-0.715057	0.0897308	-7.96891	1.6e-15	2.77e-14	CREB3
ENSG00000253831	281.735	-1.76744	0.221988	-7.96187	1.69e-15	2.92e-14	ETV3L
ENSG00000122034	1844.44	0.596449	0.0755075	7.8992	2.81e-15	4.75e-14	GTF3A
ENSG00000177374	529.926	-1.40278	0.178839	-7.84385	4.37e-15	7.34e-14	HIC1
ENSG00000104447	790.111	0.837727	0.107454	7.79618	6.38e-15	1.06e-13	TRPS1
ENSG00000169057	3107	-0.544621	0.0701284	-7.76605	8.1e-15	1.34e-13	MECP2
ENSG00000088881	110.555	-2.00207	0.258331	-7.75003	9.19e-15	1.51e-13	EBF4
ENSG00000160685	1786.33	-0.840456	0.108568	-7.74129	9.84e-15	1.61e-13	ZBTB7B
ENSG00000118495	1017.16	-0.710679	0.0920058	-7.72428	1.12e-14	1.83e-13	PLAGL1
ENSG00000156127	1816.18	-0.743232	0.0979223	-7.59002	3.2e-14	5.04e-13	BATF
ENSG00000119950	498.297	0.927974	0.122981	7.5457	4.5e-14	7e-13	MXI1
ENSG00000157657	424.928	-1.09534	0.14519	-7.54419	4.55e-14	7.07e-13	ZNF618
ENSG00000185022	3675.54	-0.652742	0.0871239	-7.49211	6.78e-14	1.04e-12	MAFF
ENSG00000068323	3174.09	-0.570876	0.0771957	-7.39517	1.41e-13	2.1e-12	TFE3
ENSG00000112511	1934.63	-0.702266	0.095079	-7.38614	1.51e-13	2.25e-12	PHF1
ENSG00000091831	249.981	1.36127	0.185432	7.34108	2.12e-13	3.12e-12	ESR1
ENSG00000204304	1285.96	-0.582201	0.0795955	-7.31449	2.58e-13	3.76e-12	PBX2
ENSG00000143157	2616.83	-0.463025	0.0633145	-7.31309	2.61e-13	3.79e-12	POGK
ENSG00000124813	2637.23	-0.480241	0.0659395	-7.28305	3.26e-13	4.7e-12	RUNX2
ENSG00000159140	15333.6	-0.33119	0.0459478	-7.20795	5.68e-13	8.06e-12	SON
ENSG00000141644	2502.72	-0.517319	0.0721032	-7.1747	7.25e-13	1.02e-11	MBD1
ENSG00000178573	953	0.723133	0.101109	7.15199	8.55e-13	1.19e-11	MAF
ENSG00000128604	6850.37	-0.521025	0.0728692	-7.15014	8.67e-13	1.2e-11	IRF5
ENSG00000214717	3818.98	-0.430205	0.0609881	-7.05392	1.74e-12	2.35e-11	ZBED1
ENSG00000124496	828.102	0.778013	0.110603	7.0343	2e-12	2.68e-11	TRERF1
ENSG00000011590	240.586	-1.43839	0.205114	-7.01265	2.34e-12	3.11e-11	ZBTB32
ENSG00000102870	772.834	-0.847556	0.120969	-7.0064	2.45e-12	3.25e-11	ZNF629
ENSG00000167491	2386.21	-0.665043	0.0952253	-6.98388	2.87e-12	3.8e-11	GATAD2A
ENSG00000125347	28149.9	-0.396266	0.0572605	-6.92041	4.5e-12	5.85e-11	IRF1
ENSG00000189308	859.88	-0.740588	0.107936	-6.86135	6.82e-12	8.71e-11	LIN54
ENSG00000160633	3139.29	-0.407276	0.0594992	-6.84507	7.64e-12	9.7e-11	SAFB
ENSG00000166716	2729.12	-0.470217	0.0687302	-6.84149	7.84e-12	9.92e-11	ZNF592
ENSG00000081059	4284.65	-0.488706	0.0721435	-6.77408	1.25e-11	1.55e-10	TCF7
ENSG00000143614	1986.76	-0.5157	0.0763394	-6.75536	1.42e-11	1.75e-10	GATAD2B
ENSG00000112658	2051.67	-0.620381	0.092537	-6.70414	2.03e-11	2.46e-10	SRF
ENSG00000162714	1704.72	-0.5246	0.0785357	-6.67976	2.39e-11	2.89e-10	ZNF496
ENSG00000175197	380.294	-0.903423	0.136372	-6.62467	3.48e-11	4.17e-10	DDIT3
ENSG00000151702	1391.12	0.576582	0.087134	6.61719	3.66e-11	4.37e-10	FLI1
ENSG00000112561	989.464	-0.863656	0.130701	-6.60786	3.9e-11	4.63e-10	TFEB
ENSG00000050344	2129.35	-0.588289	0.089378	-6.58204	4.64e-11	5.46e-10	NFE2L3
ENSG00000155090	2869.59	-0.413295	0.0637689	-6.48114	9.1e-11	1.05e-09	KLF10
ENSG00000188313	11173.2	-0.408415	0.0630306	-6.47963	9.19e-11	1.06e-09	PLSCR1
ENSG00000111269	3953.18	0.433213	0.0673906	6.42838	1.29e-10	1.47e-09	CREBL2
ENSG00000173120	8954.91	-0.379262	0.0594967	-6.37449	1.84e-10	2.06e-09	KDM2A
ENSG00000166888	12941.2	-0.390164	0.0613999	-6.35448	2.09e-10	2.33e-09	STAT6
ENSG00000171223	11617.6	-0.682608	0.108614	-6.28471	3.28e-10	3.58e-09	JUNB
ENSG00000175592	344.313	-0.938718	0.15086	-6.22244	4.89e-10	5.22e-09	FOSL1
ENSG00000116016	306.98	0.959866	0.155752	6.16277	7.15e-10	7.47e-09	EPAS1
ENSG00000029153	3752.82	-0.437944	0.0712922	-6.14294	8.1e-10	8.43e-09	ARNTL2
ENSG00000185507	5882.13	-1.23052	0.200774	-6.1289	8.85e-10	9.17e-09	IRF7
ENSG00000130803	2083.73	-0.417404	0.0681448	-6.12525	9.05e-10	9.38e-09	ZNF317
ENSG00000159592	3684.41	-0.394978	0.0649016	-6.0858	1.16e-09	1.19e-08	GPBP1L1
ENSG00000130522	2059.4	-0.721734	0.119058	-6.06203	1.34e-09	1.38e-08	JUND
ENSG00000057657	4840.88	-0.325402	0.053795	-6.04892	1.46e-09	1.49e-08	PRDM1
ENSG00000103241	45.8544	-2.46813	0.410669	-6.01002	1.85e-09	1.88e-08	FOXF1
ENSG00000086102	2793.54	-0.355865	0.0593322	-5.99783	2e-09	2.02e-08	NFX1
ENSG00000162924	9765.36	-0.53451	0.0893729	-5.98067	2.22e-09	2.24e-08	REL
ENSG00000116731	3800.73	-0.367139	0.0615127	-5.96851	2.39e-09	2.39e-08	PRDM2
ENSG00000204103	8308.95	0.407936	0.0689869	5.91323	3.35e-09	3.3e-08	MAFB
ENSG00000125826	3334.27	-0.604079	0.103385	-5.843	5.13e-09	4.95e-08	RBCK1
ENSG00000245848	511.198	1.07766	0.18838	5.72067	1.06e-08	9.9e-08	CEBPA
ENSG00000136169	1161.61	0.682567	0.120702	5.65497	1.56e-08	1.43e-07	SETDB2
ENSG00000198176	1571.68	-0.428784	0.0761296	-5.63229	1.78e-08	1.62e-07	TFDP1
ENSG00000066697	2066.53	-0.465756	0.0827091	-5.63126	1.79e-08	1.63e-07	MSANTD3
ENSG00000028277	1028.51	-0.568133	0.100968	-5.62685	1.84e-08	1.67e-07	POU2F2
ENSG00000182158	1579.78	0.442345	0.0803025	5.50848	3.62e-08	3.13e-07	CREB3L2
ENSG00000136504	1478.75	-0.408947	0.0747567	-5.47037	4.49e-08	3.85e-07	KAT7
ENSG00000130940	517.534	-0.748298	0.136811	-5.46957	4.51e-08	3.87e-07	CASZ1
ENSG00000171940	2663.12	0.389488	0.0715788	5.44139	5.29e-08	4.5e-07	ZNF217
ENSG00000170265	645.173	-0.733584	0.135165	-5.42734	5.72e-08	4.86e-07	ZNF282
ENSG00000223547	408.739	-0.861043	0.160405	-5.36793	7.96e-08	6.63e-07	ZNF844
ENSG00000136997	1151.02	-0.549675	0.102988	-5.33726	9.44e-08	7.78e-07	MYC
ENSG00000136603	3660.76	-0.522612	0.0990264	-5.2775	1.31e-07	1.06e-06	SKIL
ENSG00000180884	195.265	-1.0322	0.195593	-5.27729	1.31e-07	1.06e-06	ZNF792
ENSG00000105698	4588.85	0.439679	0.0846378	5.19483	2.05e-07	1.61e-06	USF2
ENSG00000007968	123.553	2.04942	0.395471	5.18223	2.19e-07	1.72e-06	E2F2
ENSG00000244405	253.152	1.01769	0.196519	5.1786	2.24e-07	1.75e-06	ETV5
ENSG00000006194	912.345	-0.540907	0.10477	-5.1628	2.43e-07	1.89e-06	ZNF263
ENSG00000124151	4383.03	-0.320476	0.0621338	-5.15783	2.5e-07	1.94e-06	NCOA3
ENSG00000123358	157.884	-1.21033	0.235748	-5.13402	2.84e-07	2.19e-06	NR4A1
ENSG00000165606	42.3815	-2.0502	0.399764	-5.12852	2.92e-07	2.25e-06	DRGX
ENSG00000066336	9060.79	-0.543287	0.105948	-5.12786	2.93e-07	2.26e-06	SPI1
ENSG00000169635	495.124	-0.82682	0.161574	-5.11729	3.1e-07	2.37e-06	HIC2
ENSG00000140044	518.855	-0.636099	0.124543	-5.10746	3.27e-07	2.49e-06	JDP2
ENSG00000119138	2785.41	0.331191	0.0651328	5.08486	3.68e-07	2.79e-06	KLF9
ENSG00000272333	3123.53	-0.516292	0.101682	-5.07749	3.82e-07	2.89e-06	KMT2B
ENSG00000148200	257.879	-0.862912	0.170648	-5.05667	4.27e-07	3.2e-06	NR6A1
ENSG00000120738	170.891	1.07066	0.2119	5.05268	4.36e-07	3.26e-06	EGR1
ENSG00000150347	7077.78	-0.239927	0.0480777	-4.9904	6.03e-07	4.4e-06	ARID5B
ENSG00000114861	1138.5	-0.491808	0.0987817	-4.97874	6.4e-07	4.66e-06	FOXP1
ENSG00000111145	1528.72	0.399244	0.0802956	4.97217	6.62e-07	4.81e-06	ELK3
ENSG00000105127	1296.43	-0.432403	0.0869702	-4.97185	6.63e-07	4.82e-06	AKAP8
ENSG00000140262	1802.94	-0.393434	0.079216	-4.9666	6.81e-07	4.94e-06	TCF12
ENSG00000115568	953.936	-0.659086	0.132725	-4.9658	6.84e-07	4.95e-06	ZNF142
ENSG00000152284	248.914	-0.923691	0.186458	-4.9539	7.27e-07	5.24e-06	TCF7L1
ENSG00000197063	4386.37	-0.354141	0.0716337	-4.94377	7.66e-07	5.51e-06	MAFG
ENSG00000127152	1188.63	-0.404039	0.081936	-4.93115	8.17e-07	5.86e-06	BCL11B
ENSG00000101493	1429.69	0.468065	0.0953717	4.9078	9.21e-07	6.57e-06	ZNF516
ENSG00000160199	809.437	-0.507461	0.103596	-4.89846	9.66e-07	6.87e-06	PKNOX1
ENSG00000171606	1265.21	-0.463196	0.0950489	-4.87323	1.1e-06	7.75e-06	ZNF274
ENSG00000176946	545.529	-0.662358	0.135997	-4.87039	1.11e-06	7.85e-06	THAP4
ENSG00000187098	3617.99	0.369184	0.0758376	4.86809	1.13e-06	7.93e-06	MITF
ENSG00000180357	1772.91	-0.379312	0.0785064	-4.83161	1.35e-06	9.43e-06	ZNF609
ENSG00000108509	1324.19	-0.563341	0.117023	-4.81393	1.48e-06	1.03e-05	CAMTA2
ENSG00000143067	933.375	0.487268	0.101661	4.79307	1.64e-06	1.13e-05	ZNF697
ENSG00000198815	2131.13	-0.343866	0.0721202	-4.76796	1.86e-06	1.28e-05	FOXJ3
ENSG00000181220	1393.09	-0.511897	0.107465	-4.76338	1.9e-06	1.3e-05	ZNF746
ENSG00000124766	305.585	-0.721904	0.151839	-4.75439	1.99e-06	1.36e-05	SOX4
ENSG00000084093	2347.99	-0.380947	0.0803283	-4.74237	2.11e-06	1.43e-05	REST
ENSG00000102554	510.612	-0.582764	0.123032	-4.73667	2.17e-06	1.47e-05	KLF5
ENSG00000164683	85.2517	-1.50819	0.319185	-4.72514	2.3e-06	1.55e-05	HEY1
ENSG00000148300	751.44	-0.517995	0.110038	-4.70743	2.51e-06	1.67e-05	REXO4
ENSG00000168769	2768.15	0.356491	0.075852	4.69982	2.6e-06	1.73e-05	TET2
ENSG00000132604	888.622	-0.434186	0.0931728	-4.66001	3.16e-06	2.08e-05	TERF2
ENSG00000107485	438.211	0.622395	0.133625	4.65777	3.2e-06	2.1e-05	GATA3
ENSG00000106546	2206.1	0.418157	0.0910811	4.59103	4.41e-06	2.85e-05	AHR
ENSG00000140396	2183.53	-0.311324	0.0680719	-4.57345	4.8e-06	3.08e-05	NCOA2
ENSG00000197024	478.169	-0.571512	0.125278	-4.56195	5.07e-06	3.23e-05	ZNF398
ENSG00000198715	1848.81	0.423954	0.092999	4.55869	5.15e-06	3.28e-05	GLMP
ENSG00000215271	721.444	-0.475364	0.10479	-4.53634	5.72e-06	3.62e-05	HOMEZ
ENSG00000143437	2050.18	-0.303841	0.067063	-4.53068	5.88e-06	3.7e-05	ARNT
ENSG00000167034	344.001	-0.735783	0.162976	-4.51466	6.34e-06	3.97e-05	NKX3-1
ENSG00000062194	6641.26	-0.399387	0.0893225	-4.47129	7.78e-06	4.8e-05	GPBP1
ENSG00000168062	1387.65	-0.448961	0.100444	-4.46976	7.83e-06	4.84e-05	BATF2
ENSG00000127528	426.857	0.860643	0.193105	4.45687	8.32e-06	5.12e-05	KLF2
ENSG00000167395	1552.19	-0.43051	0.09672	-4.4511	8.54e-06	5.25e-05	ZNF646
ENSG00000119574	298.505	-0.789252	0.178256	-4.42764	9.53e-06	5.82e-05	ZBTB45
ENSG00000151500	579.814	0.514404	0.116215	4.42633	9.59e-06	5.85e-05	THYN1
ENSG00000136367	174.213	-0.960433	0.217622	-4.41331	1.02e-05	6.19e-05	ZFHX2
ENSG00000115966	2233.06	-0.354187	0.0805054	-4.39954	1.08e-05	6.58e-05	ATF2
ENSG00000101216	859.722	-0.470764	0.107996	-4.3591	1.31e-05	7.81e-05	GMEB2
ENSG00000171735	545.15	-0.51724	0.119533	-4.32716	1.51e-05	8.92e-05	CAMTA1
ENSG00000162419	1394.26	-0.394271	0.091267	-4.31998	1.56e-05	9.19e-05	GMEB1
ENSG00000102804	2206.78	-0.277948	0.0643429	-4.31979	1.56e-05	9.19e-05	TSC22D1
ENSG00000105419	84.187	-1.55088	0.360807	-4.29836	1.72e-05	0.00010062	MEIS3
ENSG00000070444	615.857	-0.542784	0.126888	-4.27765	1.89e-05	0.000109779	MNT
ENSG00000123405	46.6219	1.77756	0.417992	4.25263	2.11e-05	0.000121886	NFE2
ENSG00000080603	369.625	-0.671242	0.158197	-4.24307	2.2e-05	0.000127015	SRCAP
ENSG00000106261	2038.66	-0.321044	0.0762779	-4.20887	2.57e-05	0.000146244	ZKSCAN1
ENSG00000177426	2753.73	-0.245939	0.0584966	-4.20434	2.62e-05	0.000149051	TGIF1
ENSG00000118922	1112.84	0.467289	0.111576	4.18806	2.81e-05	0.000159255	KLF12
ENSG00000178175	501.215	0.667323	0.15989	4.17363	3e-05	0.000168809	ZNF366
ENSG00000131408	2586.4	-0.370959	0.0890793	-4.16436	3.12e-05	0.000175088	NR1H2
ENSG00000010244	5321.42	-0.235556	0.0569037	-4.13956	3.48e-05	0.000193532	ZNF207
ENSG00000083812	249.267	-0.689377	0.166607	-4.13775	3.51e-05	0.000194599	ZNF324
ENSG00000105717	133.301	-0.914622	0.221319	-4.1326	3.59e-05	0.000198604	PBX4
ENSG00000161642	3262.06	0.414195	0.100358	4.12718	3.67e-05	0.00020293	ZNF385A
ENSG00000126746	908.878	-0.400648	0.0971712	-4.12312	3.74e-05	0.000206331	ZNF384
ENSG00000121297	472.379	-0.517456	0.12576	-4.11463	3.88e-05	0.000213204	TSHZ3
ENSG00000110925	1427.09	-0.310509	0.0755983	-4.10736	4e-05	0.00021936	CSRNP2
ENSG00000105722	500.144	-0.672267	0.163905	-4.10156	4.1e-05	0.000224328	ERF
ENSG00000167182	1721.01	-0.320107	0.07811	-4.09816	4.16e-05	0.000227345	SP2
ENSG00000164684	59.4914	1.42687	0.35171	4.05693	4.97e-05	0.000267655	ZNF704
ENSG00000167962	796.688	-0.658971	0.162488	-4.0555	5e-05	0.000269122	ZNF598
ENSG00000143379	1577.71	-0.292887	0.0722533	-4.05362	5.04e-05	0.000270941	SETDB1
ENSG00000127124	3042.38	-0.342635	0.084578	-4.05112	5.1e-05	0.000273492	HIVEP3
ENSG00000118217	3857.9	-0.274318	0.067773	-4.0476	5.17e-05	0.000277082	ATF6
ENSG00000133794	1112.56	-0.360423	0.0893063	-4.03581	5.44e-05	0.000290324	ARNTL
ENSG00000181472	863.878	-0.384653	0.0958738	-4.01208	6.02e-05	0.000318508	ZBTB2
ENSG00000196233	3482.2	-0.313109	0.0787981	-3.97355	7.08e-05	0.000369424	LCOR
ENSG00000186350	2101.97	-0.439237	0.110727	-3.96686	7.28e-05	0.00037947	RXRA
ENSG00000099364	330.371	-0.627021	0.158712	-3.95068	7.79e-05	0.000402966	FBXL19
ENSG00000116809	2301.96	-0.430412	0.109361	-3.93569	8.3e-05	0.00042665	ZBTB17
ENSG00000236287	725.614	0.45692	0.119199	3.83325	0.000126463	0.000627759	ZBED5
ENSG00000101544	1572.17	-0.270478	0.07064	-3.82896	0.000128687	0.000637474	ADNP2
ENSG00000184939	638.427	0.437023	0.114192	3.82711	0.000129657	0.000641458	ZFP90
ENSG00000119866	915.754	-0.338926	0.0886763	-3.82206	0.00013234	0.000653876	BCL11A
ENSG00000139651	1258.15	-0.326347	0.0855969	-3.81261	0.000137508	0.000677003	ZNF740
ENSG00000167766	870.258	0.508808	0.1336	3.80845	0.000139843	0.000687669	ZNF83
ENSG00000106948	5861.74	-0.366421	0.0962706	-3.80616	0.000141139	0.000692576	AKNA
ENSG00000168826	293.849	-0.567759	0.150248	-3.77881	0.000157581	0.000767005	ZBTB49
ENSG00000125618	411.571	-0.50984	0.13622	-3.74278	0.000181994	0.000877167	PAX8
ENSG00000197857	472.052	-0.529797	0.141555	-3.74269	0.000182058	0.000877212	ZNF44
ENSG00000170684	127.209	-1.06533	0.285197	-3.73544	0.00018739	0.000899439	ZNF296
ENSG00000140548	1611.75	-0.387039	0.104506	-3.70349	0.000212649	0.00101172	ZNF710
ENSG00000060138	2849.48	-0.302485	0.0822124	-3.67932	0.00023386	0.00110135	YBX3
ENSG00000170365	143.098	-0.847587	0.230421	-3.67842	0.000234683	0.00110459	SMAD1
ENSG00000196387	565.573	-0.40931	0.111975	-3.65537	0.000256808	0.00120062	ZNF140
ENSG00000168795	808.298	-0.337219	0.0932508	-3.61626	0.000298892	0.00137729	ZBTB5
ENSG00000153879	1347.43	-0.287422	0.0808929	-3.55311	0.000380699	0.00171536	CEBPG
ENSG00000174796	442.742	0.543676	0.153347	3.5454	0.000392019	0.001761	THAP6
ENSG00000174197	3262.31	-0.238329	0.0675748	-3.52689	0.000420468	0.0018779	MGA
ENSG00000104221	166.704	-0.731937	0.207707	-3.5239	0.000425249	0.00189665	BRF2
ENSG00000198551	323.988	-0.529226	0.150272	-3.52179	0.000428647	0.00191075	ZNF627
ENSG00000189420	100.038	-0.948918	0.269619	-3.51948	0.000432397	0.00192535	ZFP92
ENSG00000170100	302.374	-0.536515	0.152476	-3.51869	0.000433683	0.00192791	ZNF778
ENSG00000169926	9757.81	-0.228764	0.06508	-3.51513	0.000439546	0.00195238	KLF13
ENSG00000126464	1139.55	-0.417615	0.119249	-3.50203	0.00046172	0.00203862	PRR12
ENSG00000154832	1246.13	-0.329533	0.0946199	-3.4827	0.00049639	0.00217926	CXXC1
ENSG00000095794	1198.2	0.3004	0.086639	3.46726	0.000525783	0.00229221	CREM
ENSG00000117595	98.8867	-0.950147	0.274548	-3.46077	0.000538641	0.00234449	IRF6
ENSG00000090447	141.805	0.82693	0.239731	3.4494	0.000561834	0.00243912	TFAP4
ENSG00000204946	573.427	-0.390767	0.114009	-3.42751	0.000609138	0.00263161	ZNF783
ENSG00000140265	1130.59	-0.297617	0.0870049	-3.42069	0.000624616	0.00268919	ZSCAN29
ENSG00000116044	14039.5	-0.24682	0.0722039	-3.41838	0.000629958	0.00271003	NFE2L2
ENSG00000197016	200.936	-0.63103	0.186065	-3.39146	0.000695224	0.00296492	ZNF470
ENSG00000166478	741.441	-0.376791	0.111249	-3.38691	0.000706856	0.00300664	ZNF143
ENSG00000102974	2206	-0.229572	0.0680613	-3.37302	0.000743495	0.00315012	CTCF
ENSG00000205250	2149.4	-0.338069	0.100563	-3.36176	0.000774472	0.00327028	E2F4
ENSG00000170653	993.053	-0.341603	0.101983	-3.34959	0.0008093	0.00339793	ATF7
ENSG00000198546	191.123	0.712099	0.212863	3.34534	0.000821816	0.00344426	ZNF511
ENSG00000196092	714.475	-0.369558	0.110749	-3.33689	0.00084722	0.00353342	PAX5
ENSG00000214022	2530.66	0.367361	0.11016	3.33481	0.000853592	0.00355515	REPIN1
ENSG00000141510	1411.64	-0.289447	0.0872398	-3.31783	0.000907191	0.00375282	TP53
ENSG00000182568	2437.92	0.203522	0.0614762	3.31059	0.00093101	0.00384929	SATB1
ENSG00000179627	294.422	-0.605622	0.183976	-3.29186	0.000995287	0.00408546	ZBTB42
ENSG00000063587	635.636	-0.382955	0.11656	-3.28547	0.00101813	0.00417448	ZNF275
ENSG00000156273	10425.7	0.240841	0.0735285	3.27548	0.00105484	0.00430112	BACH1
ENSG00000130254	1827.82	-0.247165	0.0756326	-3.26797	0.00108322	0.00440356	SAFB2
ENSG00000177311	2928.93	-0.224035	0.0687168	-3.26027	0.00111306	0.00451473	ZBTB38
ENSG00000143842	96.2064	-0.932889	0.288635	-3.23207	0.00122895	0.00494899	SOX13
ENSG00000198839	871.634	-0.439169	0.135942	-3.23055	0.00123551	0.00497168	ZNF277
ENSG00000125945	552.293	-0.350147	0.108589	-3.22451	0.00126188	0.0050733	ZNF436
ENSG00000176542	2467.77	-0.281615	0.0877041	-3.21096	0.00132291	0.00528676	USF3
ENSG00000123636	1196.03	-0.281888	0.0878565	-3.20851	0.00133427	0.00532691	BAZ2B
ENSG00000172059	1510.07	-0.241932	0.0756818	-3.19669	0.00139012	0.00552819	KLF11
ENSG00000198945	569.349	0.406744	0.127716	3.18475	0.00144878	0.00572502	L3MBTL3
ENSG00000132170	49.1027	1.31617	0.414666	3.17406	0.00150322	0.00591001	PPARG
ENSG00000237765	192.383	0.64707	0.205615	3.147	0.00164954	0.00642621	FAM200B
ENSG00000112242	2024.97	-0.221198	0.0703676	-3.14346	0.00166961	0.00649818	E2F3
ENSG00000170260	486.77	-0.409869	0.131179	-3.12451	0.00178104	0.00688897	ZNF212
ENSG00000101457	866.22	-0.305771	0.0979096	-3.123	0.00179021	0.00691621	DNTTIP1
ENSG00000172216	10256.5	-0.539043	0.172883	-3.11796	0.00182105	0.00702367	CEBPB
ENSG00000095951	5737.19	-0.163897	0.0530257	-3.0909	0.00199548	0.00760444	HIVEP1
ENSG00000130544	483.985	-0.418233	0.135697	-3.08212	0.00205534	0.00780692	ZNF557
ENSG00000065970	969.842	-0.301502	0.0979063	-3.07949	0.00207354	0.00787239	FOXJ2
ENSG00000134954	8646.25	-0.205206	0.0666599	-3.0784	0.00208118	0.00789771	ETS1
ENSG00000185420	140.642	0.696962	0.226757	3.07361	0.00211487	0.00800873	SMYD3
ENSG00000125482	701.033	-0.3851	0.125428	-3.07029	0.00213848	0.0080793	TTF1
ENSG00000183779	49.9557	1.2504	0.408448	3.06135	0.00220342	0.00828422	ZNF703
ENSG00000197647	24.432	-1.659	0.543341	-3.05333	0.00226319	0.00847757	ZNF433
ENSG00000197343	2933.36	-0.248708	0.0815506	-3.04974	0.00229041	0.0085736	ZNF655
ENSG00000185129	705.231	0.328783	0.108037	3.04324	0.00234049	0.00874495	PURA
ENSG00000105516	132.734	0.912644	0.300296	3.03915	0.00237246	0.00885018	DBP
ENSG00000165684	379.547	-0.518037	0.170979	-3.02983	0.0024469	0.00910489	SNAPC4
ENSG00000181135	384.4	-0.456208	0.151339	-3.01448	0.00257416	0.00951528	ZNF707
ENSG00000197951	214.903	-0.563144	0.189071	-2.97848	0.0028968	0.0105804	ZNF71
ENSG00000170515	1235.58	0.270838	0.0920872	2.94111	0.00327041	0.0117367	PA2G4
ENSG00000167967	644.12	-0.414841	0.141305	-2.93578	0.00332707	0.0119085	E4F1
ENSG00000105732	414.208	-0.411292	0.140317	-2.93116	0.00337695	0.012071	ZNF574
ENSG00000196652	802.918	-0.336057	0.114859	-2.92582	0.00343554	0.0122558	ZKSCAN5
ENSG00000198556	179.425	0.572787	0.196497	2.91498	0.00355708	0.0126509	ZNF789
ENSG00000196172	80.4012	0.900583	0.311186	2.89403	0.00380326	0.0134103	ZNF681
ENSG00000180346	147.466	0.674685	0.234042	2.88275	0.00394219	0.0138121	TIGD2
ENSG00000196867	205.434	-0.515406	0.179872	-2.86541	0.00416474	0.0145074	ZFP28
ENSG00000214029	151.499	0.614674	0.214677	2.86325	0.00419318	0.0145721	ZNF891
ENSG00000169946	15.286	-2.72478	0.953036	-2.85905	0.00424914	0.014732	ZFPM2
ENSG00000196214	673.114	-0.354455	0.124021	-2.85802	0.00426297	0.0147736	ZNF766
ENSG00000196418	337.571	0.4573	0.161596	2.8299	0.00465632	0.0160105	ZNF124
ENSG00000179909	335.741	0.389982	0.137814	2.82977	0.00465814	0.0160134	ZNF154
ENSG00000158773	1781.29	-0.239507	0.0847564	-2.82583	0.00471589	0.0161914	USF1
ENSG00000118263	1727.19	0.209822	0.0744546	2.81812	0.00483059	0.016526	KLF7
ENSG00000100426	1019.72	-0.259489	0.0922412	-2.81316	0.00490571	0.0167441	ZBED4
ENSG00000121454	77.4035	0.826155	0.294563	2.80468	0.00503666	0.0171299	LHX4
ENSG00000172819	319.843	-0.524232	0.187067	-2.80238	0.0050727	0.0172417	RARG
ENSG00000121903	266.809	-0.449392	0.160441	-2.80098	0.00509469	0.0173092	ZSCAN20
ENSG00000196152	386.037	-0.380556	0.13662	-2.78551	0.0053444	0.0180632	ZNF79
ENSG00000176407	1801.53	-0.222377	0.0799667	-2.78087	0.00542131	0.0182927	KCMF1
ENSG00000079432	3318.99	-0.476724	0.17174	-2.77585	0.00550579	0.0185446	CIC
ENSG00000041988	410.178	-0.352864	0.127343	-2.77097	0.00558895	0.0187882	THAP3
ENSG00000096654	244.939	0.484882	0.175152	2.76834	0.00563424	0.0189287	ZNF184
ENSG00000205189	1591.05	-0.320706	0.115975	-2.7653	0.00568698	0.019094	ZBTB10
ENSG00000012223	174.678	-0.577576	0.209536	-2.75646	0.0058431	0.0195899	LTF
ENSG00000111206	69.0929	-0.870975	0.317874	-2.74001	0.0061438	0.0204882	FOXM1
ENSG00000188321	261.004	0.472855	0.173121	2.73135	0.00630758	0.0209655	ZNF559
ENSG00000173039	9474.84	-0.221153	0.0810189	-2.72964	0.00634034	0.0210615	RELA
ENSG00000166987	1681.88	-0.303301	0.112226	-2.7026	0.00687994	0.0226228	MBD6
ENSG00000143390	4536.5	-0.13786	0.0510619	-2.69985	0.00693698	0.0227965	RFX5
ENSG00000172845	3165.05	-0.187826	0.0696404	-2.69709	0.00699486	0.0229404	SP3
ENSG00000168286	412.213	-0.391091	0.146048	-2.67783	0.00741002	0.0240689	THAP11
ENSG00000059728	7688.17	0.155484	0.0581064	2.67586	0.00745384	0.0241906	MXD1
ENSG00000189042	191.033	-0.479245	0.180114	-2.66078	0.00779595	0.0251765	ZNF567
ENSG00000168916	58.7217	0.841342	0.318847	2.6387	0.00832239	0.02667	ZNF608
ENSG00000177125	916.437	-0.244464	0.0928232	-2.63365	0.00844719	0.0270114	ZBTB34
ENSG00000188070	241.973	-0.512855	0.195049	-2.62937	0.0085543	0.0273002	C11orf95
ENSG00000123411	547.45	0.298257	0.113497	2.62789	0.00859163	0.0274086	IKZF4
ENSG00000152443	759.411	-0.278269	0.105943	-2.62658	0.00862482	0.0274983	ZNF776
ENSG00000221869	927.829	0.592334	0.226303	2.61744	0.0088592	0.0281627	CEBPD
ENSG00000173153	475.766	-0.457775	0.1749	-2.61735	0.00886154	0.0281646	ESRRA
ENSG00000176182	205.179	-0.574806	0.219801	-2.61511	0.00891974	0.0283164	MYPOP
ENSG00000134317	59.5149	-0.89175	0.341507	-2.61122	0.00902205	0.0286152	GRHL1
ENSG00000181007	138.027	-0.61473	0.237715	-2.586	0.00970979	0.0305146	ZFP82
ENSG00000126351	490.247	0.397808	0.154193	2.57994	0.00988183	0.0309714	THRA
ENSG00000256683	627.941	-0.301974	0.117618	-2.56742	0.010246	0.0319967	ZNF350
ENSG00000072310	1455	-0.359165	0.141144	-2.54467	0.010938	0.0338381	SREBF1
ENSG00000135164	2342.38	0.234609	0.0926988	2.53087	0.011378	0.0349729	DMTF1
ENSG00000138795	1721.84	0.174447	0.0690425	2.52666	0.0115153	0.0353282	LEF1
ENSG00000205903	1173.71	-0.300709	0.119135	-2.52409	0.0115997	0.0355537	ZNF316
ENSG00000138380	206.385	0.473901	0.188239	2.51755	0.0118173	0.0361523	CARF
ENSG00000124459	560.246	-0.286339	0.114264	-2.50594	0.0122127	0.0372079	ZNF45
ENSG00000181896	1505.4	-0.206388	0.0824811	-2.50224	0.0123409	0.0375494	ZNF101
ENSG00000175213	267.395	-0.424895	0.16993	-2.50041	0.0124049	0.0376946	ZNF408
ENSG00000185404	1973.15	-0.187063	0.0749965	-2.49429	0.0126209	0.0382794	SP140L
ENSG00000175395	472.992	0.310483	0.124796	2.48792	0.0128492	0.0388992	ZNF25
ENSG00000100644	25279.4	-0.19944	0.080548	-2.47604	0.0132847	0.0400537	HIF1A
ENSG00000183734	871.855	-0.422949	0.17142	-2.46732	0.0136128	0.0409216	ASCL2
ENSG00000179922	202.934	-0.52006	0.210809	-2.46697	0.0136262	0.0409541	ZNF784
ENSG00000164048	371.973	0.365702	0.149302	2.44941	0.014309	0.0427219	ZNF589
ENSG00000152433	61.941	-0.801452	0.327236	-2.44916	0.014319	0.0427442	ZNF547
ENSG00000198169	263.426	-0.408647	0.167536	-2.43916	0.0147216	0.0437435	ZNF251
ENSG00000198081	491.427	0.292245	0.120233	2.43066	0.0150713	0.0446453	ZBTB14
ENSG00000177463	2698.71	-0.15114	0.0623023	-2.42591	0.0152699	0.0450923	NR2C2
ENSG00000162367	16.085	1.52453	0.628727	2.42478	0.0153177	0.0451858	TAL1
ENSG00000153896	47.3619	0.881721	0.364081	2.42177	0.0154451	0.0454909	ZNF599
ENSG00000087903	347.156	-0.385075	0.159029	-2.42141	0.0154603	0.045524	RFX2
ENSG00000105610	17.6652	2.45621	1.0147	2.42063	0.0154938	0.045606	KLF1
ENSG00000116539	3091.57	-0.185578	0.0767214	-2.41886	0.0155694	0.0457871	ASH1L
ENSG00000125817	1492.78	-0.258908	0.107207	-2.41503	0.0157341	0.0462047	CENPB
ENSG00000170396	45.6973	1.21697	0.50455	2.41198	0.015866	0.0465065	ZNF804A
ENSG00000172888	1012.01	0.251438	0.104631	2.40309	0.0162571	0.0474491	ZNF621
ENSG00000126705	209.249	-0.484082	0.201964	-2.39687	0.0165358	0.0481588	AHDC1
ENSG00000168152	79.2615	0.737742	0.308196	2.39375	0.0166772	0.0485186	THAP9
ENSG00000196453	445.947	-0.35208	0.14741	-2.38844	0.0169202	0.0491288	ZNF777
ENSG00000011451	970.375	-0.305217	0.12819	-2.38097	0.017267	0.0499484	WIZ
ENSG00000142528	286.738	-0.424567	0.178393	-2.37995	0.0173149	0.05007	ZNF473
ENSG00000151090	14.0364	-2.00495	0.843337	-2.3774	0.017435	0.0503448	THRB
ENSG00000167081	356.064	0.374916	0.15796	2.37348	0.0176213	0.0508105	PBX3
ENSG00000144026	254.761	0.387762	0.163756	2.36793	0.0178881	0.0515106	ZNF514
ENSG00000146676	1919.93	-0.244081	0.103431	-2.35984	0.018283	0.0524116	PURB
ENSG00000182318	158.503	-0.533732	0.226393	-2.35754	0.0183963	0.0526965	ZSCAN22
ENSG00000144747	1458.62	-0.289941	0.124035	-2.33758	0.0194091	0.0550478	TMF1
ENSG00000112365	897.944	-0.266403	0.115043	-2.31569	0.0205754	0.0578709	ZBTB24
ENSG00000167625	519.482	-0.361196	0.15657	-2.30693	0.0210585	0.0588834	ZNF526
ENSG00000167685	396.175	-0.333619	0.14467	-2.30607	0.0211067	0.0589878	ZNF444
ENSG00000170345	162.485	0.54857	0.239793	2.28768	0.0221563	0.0615611	FOS
ENSG00000198105	149.262	0.49354	0.216585	2.27873	0.0226828	0.0628222	ZNF248
ENSG00000083828	495.777	-0.283017	0.124613	-2.27117	0.0231366	0.0638701	ZNF586
ENSG00000168874	104.62	-0.606881	0.267298	-2.27043	0.0231813	0.0639719	ATOH8
ENSG00000114439	2050.49	-0.161463	0.0711296	-2.26999	0.0232081	0.0640242	BBX
ENSG00000196843	7277.08	-0.232188	0.102463	-2.26606	0.0234475	0.0645859	ARID5A
ENSG00000065029	1004.02	-0.223633	0.0987066	-2.26564	0.0234736	0.0646249	ZNF76
ENSG00000166860	808.408	-0.229242	0.101242	-2.2643	0.0235557	0.0648179	ZBTB39
ENSG00000011243	974.723	-0.23215	0.103072	-2.25232	0.0243019	0.0665902	AKAP8L
ENSG00000121864	337.422	0.404793	0.179787	2.25152	0.0243527	0.0666727	ZNF639
ENSG00000220201	34.0736	1.09041	0.487587	2.23634	0.0253296	0.0689063	ZGLP1
ENSG00000166261	527.789	-0.27877	0.124833	-2.23314	0.02554	0.0693394	ZNF202
ENSG00000188868	58.2223	-0.831715	0.374576	-2.22042	0.0263905	0.0713266	ZNF563
ENSG00000106459	644.359	-0.253533	0.114429	-2.21563	0.0267168	0.0720528	NRF1
ENSG00000167394	83.7095	-0.642798	0.291124	-2.20799	0.0272451	0.0732954	ZNF668
ENSG00000103495	344.425	0.376122	0.1707	2.20341	0.0275661	0.074012	MAZ
ENSG00000160007	1292.12	-0.211672	0.0964603	-2.19439	0.0282073	0.075509	ARHGAP35
ENSG00000198040	488.672	0.300237	0.137073	2.19034	0.0284993	0.0761527	ZNF84
ENSG00000178860	7734.66	-0.190025	0.0869665	-2.18503	0.0288865	0.0769975	MSC
ENSG00000185238	291.907	0.348352	0.159584	2.18288	0.0290449	0.0773182	PRMT3
ENSG00000131115	367.073	-0.30614	0.140392	-2.1806	0.0292128	0.0776936	ZNF227
ENSG00000173276	809.002	-0.225366	0.103448	-2.17853	0.0293663	0.0780078	ZBTB21
ENSG00000187801	39.1349	-1.00716	0.462631	-2.17703	0.0294781	0.0782281	ZFP69B
ENSG00000166949	1035.22	-0.18915	0.0869294	-2.1759	0.0295626	0.0783757	SMAD3
ENSG00000123268	656.578	-0.250162	0.11534	-2.16891	0.0300892	0.0794994	ATF1
ENSG00000005889	6614.95	-0.147747	0.0681629	-2.16756	0.0301922	0.0797586	ZFX
ENSG00000161914	74.5957	-0.632942	0.298847	-2.11795	0.0341797	0.0883681	ZNF653
ENSG00000204859	440.676	-0.314103	0.149541	-2.10045	0.0356894	0.0916447	ZBTB48
ENSG00000185219	694.354	0.234305	0.111656	2.09845	0.0358657	0.0919956	ZNF445
ENSG00000049768	359.503	0.350046	0.16711	2.0947	0.0361976	0.0927155	FOXP3
ENSG00000114126	417.5	0.277385	0.132837	2.08817	0.0367827	0.0940214	TFDP2
ENSG00000095574	641.529	-0.252359	0.121448	-2.07791	0.0377173	0.0961987	IKZF5
ENSG00000173451	267.768	0.336102	0.162178	2.07243	0.0382256	0.0973119	THAP2
ENSG00000196700	429.972	-0.299645	0.144803	-2.06933	0.0385148	0.0979348	ZNF512B
ENSG00000267508	26.0229	1.0453	0.508369	2.05618	0.0397649	0.100569	ZNF285
ENSG00000159917	267.726	-0.343883	0.167388	-2.05441	0.0399361	0.100892	ZNF235
ENSG00000175322	50.8698	0.725475	0.353194	2.05404	0.0399719	0.100961	ZNF519
ENSG00000071655	598.578	-0.322478	0.15907	-2.02728	0.0426339	0.106516	MBD3
ENSG00000124920	33.4142	-0.855653	0.422464	-2.02539	0.0428274	0.106914	MYRF
ENSG00000173258	39.0457	0.909227	0.448926	2.02534	0.0428327	0.106914	ZNF483
ENSG00000165030	1133.83	0.211348	0.104493	2.0226	0.0431143	0.107534	NFIL3
ENSG00000185591	5490.65	-0.111031	0.0548971	-2.02253	0.0431214	0.107536	SP1
ENSG00000169951	275.126	-0.316923	0.157454	-2.01279	0.0441362	0.109663	ZNF764
ENSG00000177683	427.508	0.267948	0.133358	2.00924	0.0445117	0.110346	THAP5
ENSG00000139793	324.202	0.322957	0.160938	2.00672	0.0447795	0.110905	MBNL2
ENSG00000131381	1299.99	-0.167771	0.0837636	-2.00291	0.0451869	0.111715	RBSN
ENSG00000160908	1014.53	-0.200223	0.100395	-1.99434	0.0461148	0.113796	ZNF394
ENSG00000121417	523.748	-0.248939	0.124828	-1.99425	0.0461245	0.113803	ZNF211
ENSG00000181444	140.302	-0.542942	0.272538	-1.99217	0.0463525	0.114175	ZNF467
ENSG00000118260	1980.59	-0.183967	0.092601	-1.98666	0.0469601	0.115357	CREB1
ENSG00000176083	161.983	0.540375	0.272002	1.98666	0.0469604	0.115357	ZNF683
ENSG00000185811	7982.54	-0.0922668	0.0464519	-1.98629	0.0470016	0.115441	IKZF1
ENSG00000137947	2800.31	0.141086	0.0710853	1.98474	0.0471734	0.115758	GTF2B
ENSG00000132024	636.37	-0.230286	0.11605	-1.98438	0.0472136	0.115839	CC2D1A
ENSG00000173757	3732.68	-0.108805	0.0551975	-1.9712	0.0487013	0.118933	STAT5B
ENSG00000124782	2138.28	0.152814	0.0775689	1.97005	0.0488328	0.119182	RREB1
ENSG00000179195	1253.25	0.196228	0.0999634	1.963	0.0496459	0.120732	ZNF664
ENSG00000121406	358.576	-0.275222	0.140813	-1.95452	0.05064	0.122855	ZNF549
ENSG00000063438	2481.32	-0.152433	0.0782052	-1.94915	0.0512781	0.124033	AHRR
ENSG00000234444	526.024	-0.231175	0.118982	-1.94294	0.0520231	0.125611	ZNF736
ENSG00000178229	181.531	-0.363265	0.187353	-1.93893	0.0525101	0.126712	ZNF543
ENSG00000189079	2291.15	-0.152554	0.0790743	-1.92924	0.0537006	0.129125	ARID2
ENSG00000142611	10.5372	-1.65353	0.862737	-1.91661	0.055288	0.132179	PRDM16
ENSG00000185513	168.806	0.375102	0.195939	1.91438	0.0555722	0.132728	L3MBTL1
ENSG00000197062	317.624	0.32479	0.16966	1.91435	0.0555749	0.132728	ZSCAN26
ENSG00000160961	737.228	-0.198433	0.103864	-1.91051	0.0560671	0.133707	ZNF333
ENSG00000181722	488.45	0.275942	0.145091	1.90186	0.0571898	0.135867	ZBTB20
ENSG00000198429	39.3232	0.792447	0.417536	1.89791	0.0577078	0.136897	ZNF69
ENSG00000196460	32.8546	-1.12418	0.593924	-1.89281	0.0583836	0.138137	RFX8
ENSG00000128000	279.18	0.400377	0.211577	1.89234	0.0584451	0.138243	ZNF780B
ENSG00000236104	785.858	-0.214383	0.1135	-1.88883	0.058914	0.13919	ZBTB22
ENSG00000146285	592.423	-0.213711	0.113646	-1.88049	0.060041	0.141421	SCML4
ENSG00000105750	52.9458	0.652525	0.34703	1.88031	0.0600655	0.141458	ZNF85
ENSG00000112033	1117.1	0.183988	0.0982706	1.87226	0.061171	0.1435	PPARD
ENSG00000164916	1745.38	-0.158264	0.0848607	-1.86498	0.0621837	0.145498	FOXK1
ENSG00000213928	991.008	-0.188431	0.101213	-1.86173	0.0626406	0.146348	IRF9
ENSG00000172466	3432.35	-0.156284	0.0841728	-1.8567	0.063354	0.147768	ZNF24
ENSG00000184517	240.979	-0.299416	0.161457	-1.85446	0.0636732	0.148311	ZFP1
ENSG00000165804	93.9349	0.588602	0.318598	1.84747	0.0646787	0.150362	ZNF219
ENSG00000147488	44.6369	0.828841	0.449686	1.84315	0.0653065	0.151499	ST18
ENSG00000183340	330.991	0.333718	0.181491	1.83876	0.0659505	0.152707	JRKL
ENSG00000160321	11.3548	1.50516	0.821536	1.83213	0.0669316	0.154407	ZNF208
ENSG00000177599	16.3732	1.21784	0.66488	1.83167	0.0670005	0.154478	ZNF491
ENSG00000204231	1360.84	-0.151822	0.0830407	-1.82828	0.0675078	0.155318	RXRB
ENSG00000065978	7201.51	0.122584	0.0670551	1.82811	0.0675325	0.155352	YBX1
ENSG00000171817	58.5559	0.620757	0.340892	1.82098	0.0686106	0.157295	ZNF540
ENSG00000118620	543.822	-0.269493	0.148112	-1.81952	0.0688326	0.157585	ZNF430
ENSG00000198393	394.366	0.282139	0.1552	1.81791	0.0690782	0.158058	ZNF26
ENSG00000089335	527.058	0.258403	0.142172	1.81753	0.0691354	0.1581	ZNF302
ENSG00000180828	24.2753	-0.963806	0.532724	-1.8092	0.0704198	0.160631	BHLHE22
ENSG00000173275	238.032	0.318253	0.175926	1.80902	0.0704486	0.160674	ZNF449
ENSG00000155592	256.325	-0.288655	0.159702	-1.80746	0.0706906	0.161113	ZKSCAN2
ENSG00000185122	1385.7	-0.221641	0.122755	-1.80556	0.0709864	0.161696	HSF1
ENSG00000141568	1107.12	-0.163334	0.0905094	-1.80461	0.0711361	0.161969	FOXK2
ENSG00000185730	117.562	-0.430491	0.240349	-1.79111	0.0732755	0.165888	ZNF696
ENSG00000102901	613.117	0.211995	0.118683	1.78622	0.074063	0.167391	CENPT
ENSG00000143365	49.2211	0.733211	0.411289	1.78271	0.0746328	0.168468	RORC
ENSG00000204604	665.194	-0.216442	0.122184	-1.77144	0.0764875	0.171772	ZNF468
ENSG00000197037	556.039	-0.20892	0.118214	-1.76731	0.077177	0.173057	ZSCAN25
ENSG00000170802	2774.75	0.210275	0.119821	1.7549	0.0792764	0.176838	FOXN2
ENSG00000125952	2596.44	0.107454	0.0612676	1.75385	0.0794567	0.177167	MAX
ENSG00000173875	879.572	0.166616	0.0960979	1.73382	0.08295	0.183422	ZNF791
ENSG00000276644	22.173	0.969411	0.559198	1.73357	0.0829941	0.18343	DACH1
ENSG00000263001	741.004	-0.174156	0.100479	-1.73326	0.0830498	0.183518	GTF2I
ENSG00000142409	709.722	-0.230526	0.133223	-1.73038	0.0835623	0.1843	ZNF787
ENSG00000048405	1131.21	0.213555	0.123618	1.72754	0.0840708	0.18507	ZNF800
ENSG00000136870	949.575	-0.174412	0.101405	-1.71995	0.0854409	0.187611	ZNF189
ENSG00000166432	397.871	0.247503	0.144216	1.71619	0.0861269	0.188727	ZMAT1
ENSG00000134046	4481.22	0.139308	0.0813582	1.71228	0.0868459	0.189893	MBD2
ENSG00000205927	12.1192	-1.69083	0.990841	-1.70646	0.0879217	0.191858	OLIG2
ENSG00000198131	233.341	-0.301545	0.176983	-1.70381	0.0884168	0.192783	ZNF544
ENSG00000130856	685.174	-0.191438	0.112618	-1.69989	0.0891517	0.194047	ZNF236
ENSG00000181638	156.267	-0.350554	0.208294	-1.68298	0.0923795	0.199674	ZFP41
ENSG00000146757	290.259	0.336605	0.20016	1.68168	0.0926318	0.200068	ZNF92
ENSG00000102189	1169.74	0.189036	0.112886	1.67458	0.094017	0.20263	EEA1
ENSG00000150907	1380.14	-0.159248	0.0953744	-1.66972	0.0949753	0.204246	FOXO1
ENSG00000257315	55.446	0.56207	0.336784	1.66893	0.0951312	0.204482	ZBED6
ENSG00000147118	306.177	-0.268777	0.161927	-1.65987	0.0969401	0.207218	ZNF182
ENSG00000177842	111.052	-0.390433	0.236024	-1.65421	0.0980854	0.209042	ZNF620
ENSG00000172006	97.3758	0.432804	0.262768	1.64709	0.0995385	0.211448	ZNF554
ENSG00000197483	88.1331	-0.5164	0.313816	-1.64555	0.0998563	0.212038	ZNF628
ENSG00000102145	10.9894	1.3504	0.821711	1.6434	0.100299	0.212784	GATA1
ENSG00000214189	36.0813	0.834489	0.508524	1.641	0.100797	0.213617	ZNF788P
ENSG00000124613	36.57	0.64331	0.39204	1.64093	0.100812	0.213622	ZNF391
ENSG00000198026	1388.06	-0.155346	0.0949315	-1.6364	0.101755	0.215143	ZNF335
ENSG00000171466	886.759	-0.162282	0.0995624	-1.62996	0.103111	0.21758	ZNF562
ENSG00000204519	365.066	-0.228719	0.140633	-1.62636	0.103874	0.218938	ZNF551
ENSG00000166529	139.966	-0.400169	0.246347	-1.62441	0.104287	0.219754	ZSCAN21
ENSG00000168661	44.5589	-0.686309	0.422568	-1.62414	0.104346	0.219848	ZNF30
ENSG00000175105	649.406	0.243656	0.151021	1.61339	0.106659	0.223679	ZNF654
ENSG00000225614	238.579	-0.332182	0.206094	-1.61179	0.107007	0.224263	ZNF469
ENSG00000010539	573.133	-0.177726	0.110525	-1.60802	0.107831	0.225758	ZNF200
ENSG00000197114	168.429	-0.304496	0.191244	-1.59218	0.111343	0.231813	ZGPAT
ENSG00000130844	513.017	0.22276	0.139911	1.59215	0.111351	0.231813	ZNF331
ENSG00000083817	166.429	-0.328915	0.208382	-1.57842	0.114468	0.236877	ZNF416
ENSG00000138073	1228.72	-0.137119	0.0868843	-1.57818	0.114524	0.236932	PREB
ENSG00000164330	118.063	0.375255	0.239096	1.56948	0.116537	0.240058	EBF1
ENSG00000187595	35.8302	-0.693184	0.442255	-1.56738	0.117025	0.24085	ZNF385C
ENSG00000059122	586.767	-0.223378	0.142895	-1.56323	0.117998	0.242515	FLYWCH1
ENSG00000174652	1613.24	-0.116603	0.0746031	-1.56298	0.118058	0.242578	ZNF266
ENSG00000125812	413.513	0.22905	0.146957	1.55862	0.119086	0.244196	GZF1
ENSG00000221944	42.7417	0.627165	0.403076	1.55595	0.119721	0.245157	TIGD1
ENSG00000213988	18.0117	0.927831	0.597236	1.55354	0.120293	0.246144	ZNF90
ENSG00000152804	86.7251	0.456242	0.294964	1.54677	0.121918	0.248529	HHEX
ENSG00000158805	735.282	0.175491	0.113583	1.54504	0.122336	0.249129	ZNF276
ENSG00000197779	381.886	-0.224892	0.145844	-1.54201	0.123072	0.250222	ZNF81
ENSG00000005513	37.7003	-0.634595	0.412342	-1.539	0.123804	0.251303	SOX8
ENSG00000196693	448.206	-0.202655	0.131965	-1.53567	0.124619	0.252673	ZNF33B
ENSG00000197808	121.643	-0.337481	0.220276	-1.53208	0.125502	0.254017	ZNF461
ENSG00000130684	65.6154	-0.513389	0.337381	-1.52169	0.128087	0.257936	ZNF337
ENSG00000084676	2729.67	-0.113167	0.0747804	-1.51332	0.130198	0.261474	NCOA1
ENSG00000171574	84.68	-0.481904	0.319025	-1.51055	0.130902	0.262498	ZNF584
ENSG00000198315	1199	0.165101	0.109851	1.50295	0.132852	0.265491	ZKSCAN8
ENSG00000123685	391.627	-0.207733	0.138856	-1.49603	0.134646	0.268352	BATF3
ENSG00000213762	763.082	-0.154414	0.10337	-1.4938	0.135228	0.269345	ZNF134
ENSG00000261221	398.372	-0.304875	0.204182	-1.49315	0.135397	0.269617	ZNF865
ENSG00000125520	497.457	-0.210967	0.141592	-1.48996	0.136235	0.271053	SLC2A4RG
ENSG00000138336	19.4145	1.01557	0.68208	1.48893	0.136506	0.271393	TET1
ENSG00000144792	37.1652	0.603555	0.405563	1.48819	0.136701	0.27168	ZNF660
ENSG00000181450	179.807	0.32853	0.222043	1.47958	0.138986	0.275313	ZNF678
ENSG00000175279	18.0426	-0.931259	0.631376	-1.47497	0.140221	0.276875	CENPS
ENSG00000129911	331.32	-0.288757	0.196257	-1.47132	0.141204	0.278384	KLF16
ENSG00000170954	16.5835	0.872759	0.593354	1.47089	0.141321	0.278459	ZNF415
ENSG00000177853	1116.02	0.204292	0.139546	1.46398	0.143199	0.281293	ZNF518A
ENSG00000160352	157.61	0.357998	0.245232	1.45984	0.144335	0.283217	ZNF714
ENSG00000101096	2355.23	-0.0964121	0.0661329	-1.45785	0.144881	0.283946	NFATC2
ENSG00000113761	225.828	-0.245329	0.168618	-1.45494	0.145686	0.285145	ZNF346
ENSG00000183621	870.313	0.187512	0.12914	1.452	0.146502	0.286054	ZNF438
ENSG00000167637	154.156	0.325212	0.225038	1.44514	0.148418	0.289032	ZNF283
ENSG00000102908	3373.55	0.132198	0.0917146	1.4414	0.149471	0.290629	NFAT5
ENSG00000109906	52.961	-0.523809	0.365037	-1.43495	0.151302	0.293571	ZBTB16
ENSG00000169689	261.256	0.283846	0.197946	1.43396	0.151584	0.293893	CENPX
ENSG00000066827	337.685	-0.190878	0.133387	-1.43101	0.152429	0.294969	ZFAT
ENSG00000186300	164.996	-0.309595	0.217145	-1.42575	0.15394	0.297185	ZNF555
ENSG00000157933	1854.39	0.132975	0.0933614	1.42431	0.154357	0.297708	SKI
ENSG00000197162	144.944	-0.309264	0.21784	-1.41968	0.1557	0.299622	ZNF785
ENSG00000071564	747.076	-0.158266	0.112551	-1.40617	0.159674	0.305535	TCF3
ENSG00000189180	1489.28	-0.147073	0.105492	-1.39416	0.163269	0.311022	ZNF33A
ENSG00000254004	428.191	0.201365	0.144927	1.38942	0.164706	0.313318	ZNF260
ENSG00000173404	24.1169	-1.0034	0.723081	-1.38767	0.165238	0.314028	INSM1
ENSG00000188227	66.5961	0.47582	0.343705	1.38438	0.166241	0.3155	ZNF793
ENSG00000188994	1332.31	-0.167072	0.123368	-1.35426	0.175655	0.32933	ZNF292
ENSG00000135365	887.182	0.147949	0.109312	1.35346	0.175908	0.329767	PHF21A
ENSG00000169981	259.75	-0.240091	0.177953	-1.34918	0.177278	0.331854	ZNF35
ENSG00000196345	64.8624	0.415521	0.308728	1.34591	0.17833	0.333461	ZKSCAN7
ENSG00000162676	215.042	0.256239	0.190426	1.34561	0.178427	0.333566	GFI1
ENSG00000106554	842.518	0.137247	0.102027	1.34521	0.178557	0.333732	CHCHD3
ENSG00000257923	3405.35	-0.093366	0.0697101	-1.33935	0.180458	0.336395	CUX1
ENSG00000196670	659.514	-0.149076	0.111488	-1.33714	0.181177	0.337504	ZFP62
ENSG00000196456	49.6521	-0.52256	0.393948	-1.32647	0.184684	0.342506	ZNF775
ENSG00000136630	1099.51	0.159222	0.120296	1.32359	0.185639	0.34408	HLX
ENSG00000196628	3888.23	-0.0875842	0.0662242	-1.32254	0.185988	0.344514	TCF4
ENSG00000256294	202.96	-0.239275	0.181242	-1.32019	0.18677	0.345587	ZNF225
ENSG00000105967	5803.05	0.117863	0.0894143	1.31816	0.187449	0.346622	TFEC
ENSG00000106624	102.234	0.351041	0.266355	1.31794	0.187523	0.346664	AEBP1
ENSG00000053254	2353.97	0.0857843	0.0651252	1.31722	0.187764	0.346952	FOXN3
ENSG00000134852	751.353	0.146142	0.11106	1.31589	0.18821	0.347499	CLOCK
ENSG00000085644	304.162	-0.245759	0.187585	-1.31012	0.190155	0.350175	ZNF213
ENSG00000160094	312.437	-0.228543	0.174755	-1.30779	0.190945	0.351164	ZNF362
ENSG00000144161	348.66	0.190766	0.146593	1.30133	0.193145	0.354157	ZC3H8
ENSG00000152217	152.019	-0.282043	0.217029	-1.29956	0.193752	0.354879	SETBP1
ENSG00000105991	25.8898	0.729051	0.561137	1.29924	0.193862	0.355032	HOXA1
ENSG00000167981	174.055	-0.255796	0.19697	-1.29866	0.194062	0.355277	ZNF597
ENSG00000198440	122.198	0.306657	0.236796	1.29503	0.195311	0.35676	ZNF583
ENSG00000249471	103.748	-0.337598	0.262536	-1.28591	0.198473	0.360753	ZNF324B
ENSG00000143578	62.4357	0.461163	0.359931	1.28125	0.200105	0.363006	CREB3L4
ENSG00000196267	160.517	-0.305499	0.238858	-1.279	0.200898	0.363966	ZNF836
ENSG00000137504	1202.68	-0.108794	0.0851725	-1.27734	0.201481	0.364753	CREBZF
ENSG00000186918	479.403	-0.159768	0.125641	-1.27163	0.203506	0.367436	ZNF395
ENSG00000163516	791.378	-0.134016	0.10553	-1.26993	0.204111	0.368187	ANKZF1
ENSG00000109381	1046.73	-0.120903	0.0952385	-1.26947	0.204272	0.368348	ELF2
ENSG00000186026	41.9972	0.52143	0.411076	1.26845	0.204637	0.368742	ZNF284
ENSG00000278318	31.5978	-0.590105	0.468481	-1.25962	0.207808	0.372844	ZNF229
ENSG00000005102	29.49	0.646853	0.51423	1.25791	0.208426	0.373688	MEOX1
ENSG00000008441	649.896	-0.181417	0.144399	-1.25636	0.208987	0.374372	NFIX
ENSG00000198185	14.4319	0.855009	0.681804	1.25404	0.209828	0.375473	ZNF334
ENSG00000196458	157.921	0.2696	0.215439	1.25139	0.210791	0.377071	ZNF605
ENSG00000185947	6263.67	0.107494	0.0860106	1.24977	0.211383	0.377923	ZNF267
ENSG00000269343	314.378	-0.231487	0.185403	-1.24856	0.211825	0.378546	ZNF587B
ENSG00000170448	206.431	0.241831	0.194143	1.24563	0.212899	0.379714	NFXL1
ENSG00000039600	37.5968	-0.578452	0.46555	-1.24251	0.214047	0.38101	SOX30
ENSG00000186376	446.751	0.157541	0.127081	1.23969	0.21509	0.382306	ZNF75D
ENSG00000197933	73.3173	-0.378289	0.306251	-1.23523	0.216746	0.384273	ZNF823
ENSG00000119608	13.1752	1.02826	0.833685	1.2334	0.217428	0.385214	PROX2
ENSG00000080298	277.08	-0.191511	0.155452	-1.23197	0.217962	0.385904	RFX3
ENSG00000107249	121.88	-0.321452	0.261645	-1.22858	0.219229	0.387392	GLIS3
ENSG00000212993	9.19041	-1.13443	0.92379	-1.22802	0.219438	0.387614	POU5F1B
ENSG00000182141	278.141	0.204709	0.166711	1.22793	0.219474	0.387614	ZNF708
ENSG00000198093	307.673	-0.1967	0.161083	-1.22111	0.222044	0.390667	ZNF649
ENSG00000185869	122.318	0.302225	0.247873	1.21927	0.22274	0.391638	ZNF829
ENSG00000073861	1061.61	-0.114099	0.0938427	-1.21585	0.224041	0.393373	TBX21
ENSG00000169957	282.892	-0.231513	0.191153	-1.21114	0.225841	0.395891	ZNF768
ENSG00000198521	384.579	-0.207125	0.171215	-1.20974	0.22638	0.396532	ZNF43
ENSG00000197044	262.729	-0.220854	0.183502	-1.20355	0.228763	0.399214	ZNF441
ENSG00000245680	202.22	0.21515	0.179312	1.19986	0.230192	0.401155	ZNF585B
ENSG00000197372	225.187	0.23698	0.198521	1.19373	0.232584	0.404008	ZNF675
ENSG00000275004	74.6445	-0.380526	0.319214	-1.19207	0.233232	0.404659	ZNF280B
ENSG00000182983	30.4943	0.615899	0.521727	1.1805	0.237801	0.410528	ZNF662
ENSG00000119614	10.9778	-0.957984	0.813467	-1.17766	0.238934	0.411824	VSX2
ENSG00000171161	1445.62	-0.113132	0.0964286	-1.17322	0.240706	0.413784	ZNF672
ENSG00000213020	486.138	-0.18342	0.156462	-1.1723	0.241079	0.414118	ZNF611
ENSG00000074657	380.727	-0.157324	0.134527	-1.16946	0.242219	0.415505	ZNF532
ENSG00000182463	414.65	-0.162066	0.138984	-1.16607	0.243585	0.41697	TSHZ2
ENSG00000170325	493.004	-0.143952	0.12374	-1.16334	0.244692	0.418424	PRDM10
ENSG00000180787	239.701	0.204388	0.177374	1.1523	0.249198	0.423945	ZFP3
ENSG00000167840	118.72	-0.28377	0.246871	-1.14947	0.250364	0.425127	ZNF232
ENSG00000178665	36.9002	-0.460474	0.403442	-1.14137	0.253718	0.428941	ZNF713
ENSG00000146587	618.821	0.173652	0.152376	1.13962	0.254443	0.429808	RBAK
ENSG00000137492	794.002	0.146435	0.128874	1.13627	0.255844	0.431368	THAP12
ENSG00000204524	218.302	-0.214123	0.189086	-1.13241	0.257462	0.433108	ZNF805
ENSG00000179388	244.804	0.201313	0.178234	1.12949	0.258693	0.434325	EGR3
ENSG00000154655	201.563	0.201785	0.178677	1.12933	0.258759	0.434392	L3MBTL4
ENSG00000196417	422.447	-0.189477	0.169851	-1.11555	0.264616	0.441926	ZNF765
ENSG00000184677	2216.53	-0.0853975	0.0771336	-1.10714	0.268235	0.446381	ZBTB40
ENSG00000180626	106.204	-0.309765	0.280462	-1.10448	0.269385	0.447882	ZNF594
ENSG00000111424	1739.35	0.0902729	0.0822768	1.09719	0.27256	0.451913	VDR
ENSG00000198517	927.385	-0.156214	0.142456	-1.09657	0.272829	0.452208	MAFK
ENSG00000197782	270.395	0.228765	0.209152	1.09377	0.274055	0.453698	ZNF780A
ENSG00000213676	2591.32	0.102122	0.0938311	1.08836	0.276434	0.456515	ATF6B
ENSG00000136866	34.5202	0.490146	0.45048	1.08805	0.276572	0.456516	ZFP37
ENSG00000213967	15.4403	0.674457	0.628564	1.07301	0.283266	0.464687	ZNF726
ENSG00000184436	405.968	-0.161045	0.150588	-1.06944	0.284873	0.46629	THAP7
ENSG00000153207	769.456	-0.124052	0.116358	-1.06612	0.286371	0.468081	AHCTF1
ENSG00000198182	64.9233	-0.383843	0.360868	-1.06366	0.287481	0.469376	ZNF607
ENSG00000196263	28.1913	-0.529722	0.499328	-1.06087	0.288749	0.47093	ZNF471
ENSG00000125846	226.376	-0.206643	0.195155	-1.05887	0.289661	0.471892	ZNF133
ENSG00000227124	123.213	0.254957	0.241313	1.05654	0.290721	0.473211	ZNF717
ENSG00000178935	212.2	-0.195181	0.184778	-1.0563	0.290831	0.473276	ZNF552
ENSG00000122482	1466.95	-0.12532	0.11868	-1.05595	0.290991	0.473443	ZNF644
ENSG00000168310	5529.9	0.0526751	0.0498893	1.05584	0.291041	0.473476	IRF2
ENSG00000140009	66.4115	0.345417	0.327838	1.05362	0.292057	0.474528	ESR2
ENSG00000099326	180.412	0.22045	0.209368	1.05293	0.292373	0.474884	MZF1
ENSG00000141646	1533.57	-0.0772574	0.0739221	-1.04512	0.295968	0.479191	SMAD4
ENSG00000165702	15.608	-0.646664	0.61986	-1.04324	0.296836	0.480166	GFI1B
ENSG00000173041	79.8453	0.331912	0.318723	1.04138	0.297699	0.481124	ZNF680
ENSG00000263002	289.58	-0.168953	0.162592	-1.03912	0.298747	0.482153	ZNF234
ENSG00000171467	966.93	-0.108962	0.105049	-1.03725	0.299619	0.483177	ZNF318
ENSG00000112200	1257.04	-0.12522	0.121001	-1.03487	0.300731	0.484538	ZNF451
ENSG00000272602	97.9226	0.299354	0.289295	1.03477	0.300777	0.484563	ZNF595
ENSG00000168813	522.842	0.128605	0.124775	1.0307	0.302682	0.486746	ZNF507
ENSG00000165821	38.2498	0.407041	0.394993	1.0305	0.302775	0.48677	SALL2
ENSG00000171970	81.5078	-0.316579	0.307508	-1.0295	0.303245	0.487198	ZNF57
ENSG00000250312	83.3095	0.291726	0.283787	1.02798	0.303961	0.487893	ZNF718
ENSG00000072736	886.368	0.100311	0.0978131	1.02554	0.30511	0.489121	NFATC3
ENSG00000176293	40.8417	0.412579	0.402867	1.02411	0.305784	0.490057	ZNF135
ENSG00000148411	1099.68	-0.105226	0.104136	-1.01047	0.312272	0.496975	NACC2
ENSG00000122386	51.3691	-0.368375	0.365601	-1.00759	0.313653	0.498392	ZNF205
ENSG00000171425	239.367	-0.212398	0.2109	-1.0071	0.313884	0.498663	ZNF581
ENSG00000186448	456.221	-0.140774	0.140153	-1.00443	0.31517	0.500071	ZNF197
ENSG00000189298	127.943	0.224537	0.223788	1.00335	0.315693	0.500656	ZKSCAN3
ENSG00000115112	45.0682	0.453585	0.452458	1.00249	0.316106	0.501115	TFCP2L1
ENSG00000148516	616.41	-0.119592	0.120129	-0.99553	0.319478	0.504934	ZEB1
ENSG00000174446	448.91	-0.136992	0.138225	-0.99108	0.321646	0.506981	SNAPC5
ENSG00000162599	55.1423	0.372231	0.375912	0.990209	0.322072	0.507504	NFIA
ENSG00000120832	69.3564	0.311239	0.315227	0.98735	0.323471	0.509265	MTERF2
ENSG00000147180	29.738	0.441901	0.448222	0.985897	0.324183	0.51013	ZNF711
ENSG00000147789	464.179	-0.122677	0.124749	-0.983391	0.325415	0.511187	ZNF7
ENSG00000114315	294.932	-0.144055	0.147462	-0.976893	0.328622	0.514336	HES1
ENSG00000129071	1410.97	-0.0995522	0.102003	-0.975971	0.329079	0.514853	MBD4
ENSG00000213015	317.207	0.152462	0.156465	0.974415	0.329851	0.515762	ZNF580
ENSG00000196757	298.297	0.178575	0.183352	0.973951	0.330081	0.515921	ZNF700
ENSG00000166704	159.774	-0.199089	0.204457	-0.973746	0.330183	0.515921	ZNF606
ENSG00000131845	488.792	-0.121218	0.125222	-0.968025	0.333032	0.518791	ZNF304
ENSG00000203326	360.928	-0.157938	0.163308	-0.96712	0.333484	0.519246	ZNF525
ENSG00000169131	221.385	0.213225	0.221649	0.961995	0.336052	0.521895	ZNF354A
ENSG00000196437	95.5166	-0.270567	0.2821	-0.959118	0.3375	0.523509	ZNF569
ENSG00000101190	144.338	0.221593	0.231186	0.958504	0.337809	0.52378	TCFL5
ENSG00000074219	10.5676	-0.803671	0.846538	-0.949362	0.342437	0.528794	TEAD2
ENSG00000181827	684.538	0.108125	0.114182	0.946948	0.343665	0.530073	RFX7
ENSG00000159915	16.2251	0.577181	0.609829	0.946463	0.343912	0.530166	ZNF233
ENSG00000188295	163.389	0.209127	0.220957	0.946461	0.343914	0.530166	ZNF669
ENSG00000180855	31.1201	-0.454524	0.481534	-0.943909	0.345216	0.531326	ZNF443
ENSG00000140632	3847.21	-0.0565264	0.0601136	-0.940326	0.34705	0.533421	GLYR1
ENSG00000130818	591.301	-0.113646	0.120971	-0.939453	0.347498	0.533958	ZNF426
ENSG00000147124	668.082	-0.100415	0.107103	-0.937552	0.348475	0.534693	ZNF41
ENSG00000171169	180.802	-0.188537	0.201329	-0.93646	0.349036	0.535159	NAIF1
ENSG00000137871	128.237	0.234336	0.250454	0.935645	0.349456	0.535533	ZNF280D
ENSG00000083844	1055.85	-0.0878815	0.0943402	-0.931539	0.351575	0.53758	ZNF264
ENSG00000127989	337.765	0.147791	0.158793	0.930717	0.352	0.537927	MTERF1
ENSG00000124444	127.355	-0.213997	0.231577	-0.924085	0.355442	0.54124	ZNF576
ENSG00000198466	381.628	-0.134148	0.14519	-0.923951	0.355512	0.541258	ZNF587
ENSG00000119042	20.2649	0.598342	0.648292	0.922951	0.356033	0.541762	SATB2
ENSG00000196653	95.0265	0.261325	0.28315	0.92292	0.356049	0.541762	ZNF502
ENSG00000170631	165.5	-0.200995	0.218483	-0.919959	0.357594	0.543411	ZNF16
ENSG00000143190	2041.08	-0.0752626	0.0824054	-0.913321	0.361074	0.546858	POU2F1
ENSG00000166526	892.421	-0.0854022	0.0938802	-0.909694	0.362984	0.548735	ZNF3
ENSG00000196323	1148.23	0.0898636	0.0988795	0.908819	0.363446	0.549018	ZBTB44
ENSG00000176371	104.55	-0.234616	0.258173	-0.908753	0.36348	0.54902	ZSCAN2
ENSG00000186812	984.389	0.0826201	0.0910559	0.907356	0.364218	0.549777	ZNF397
ENSG00000167554	17.9851	-0.562206	0.620379	-0.90623	0.364814	0.550523	ZNF610
ENSG00000278129	192.177	-0.179598	0.198257	-0.905883	0.364998	0.550655	ZNF8
ENSG00000267281	11.1243	-0.674111	0.748014	-0.901202	0.367481	0.553264
ENSG00000143033	808.6	-0.0862973	0.0960237	-0.898708	0.368808	0.554645	MTF2
ENSG00000171448	233.863	0.165719	0.184455	0.898425	0.368959	0.554718	ZBTB26
ENSG00000156469	249.025	0.170407	0.190626	0.893937	0.371355	0.556879	MTERF3
ENSG00000141258	1300.37	0.0994665	0.111764	0.889971	0.373482	0.55889	SGSM2
ENSG00000197714	200.468	0.162704	0.183445	0.886932	0.375116	0.560501	ZNF460
ENSG00000100811	2796.89	0.0508599	0.0573877	0.886251	0.375482	0.560792	YY1
ENSG00000131116	223.622	0.162382	0.183414	0.885328	0.37598	0.561225	ZNF428
ENSG00000156853	410.969	0.120151	0.135836	0.884526	0.376412	0.561613	ZNF689
ENSG00000204611	196.371	0.180055	0.203603	0.884341	0.376512	0.561659	ZNF616
ENSG00000135457	1209.79	-0.0756424	0.0855679	-0.884004	0.376694	0.561724	TFCP2
ENSG00000179588	111.129	0.230594	0.260941	0.8837	0.376858	0.561762	ZFPM1
ENSG00000197961	598.567	0.111195	0.125851	0.883544	0.376943	0.561837	ZNF121
ENSG00000187605	2983.49	-0.053827	0.0609882	-0.882579	0.377464	0.562253	TET3
ENSG00000198453	133.087	-0.198973	0.226044	-0.880242	0.378728	0.563723	ZNF568
ENSG00000181315	48.8007	0.333583	0.379844	0.878211	0.379829	0.564638	ZNF322
ENSG00000152454	133.309	-0.208328	0.237619	-0.876734	0.380631	0.565365	ZNF256
ENSG00000251369	313.75	-0.132439	0.151766	-0.872654	0.382852	0.567575	ZNF550
ENSG00000165655	386.672	0.24112	0.276505	0.872026	0.383194	0.567772	ZNF503
ENSG00000196150	121.759	-0.216096	0.248259	-0.870446	0.384057	0.568687	ZNF250
ENSG00000197363	153.368	-0.198808	0.228638	-0.869532	0.384556	0.569289	ZNF517
ENSG00000186814	302.176	-0.133057	0.15488	-0.859099	0.390286	0.575447	ZSCAN30
ENSG00000256223	79.3542	0.254036	0.296566	0.856592	0.39167	0.576976	ZNF10
ENSG00000171634	3639.4	-0.059886	0.0700443	-0.854972	0.392566	0.577657	BPTF
ENSG00000178163	948.252	-0.100703	0.11837	-0.850744	0.394911	0.580424	ZNF518B
ENSG00000197054	25.6097	-0.438017	0.516746	-0.847644	0.396636	0.582232	ZNF763
ENSG00000196466	59.9419	-0.302865	0.357868	-0.846303	0.397384	0.582951	ZNF799
ENSG00000141956	305.617	-0.137841	0.163498	-0.843079	0.399184	0.584521	PRDM15
ENSG00000146592	294.299	-0.139961	0.166525	-0.840484	0.400637	0.586032	CREB5
ENSG00000106004	24.7291	-0.639888	0.762068	-0.839673	0.401092	0.586486	HOXA5
ENSG00000179886	81.3214	-0.25985	0.310389	-0.837176	0.402494	0.587954	TIGD5
ENSG00000131848	139.304	0.189578	0.226754	0.836051	0.403126	0.588608	ZSCAN5A
ENSG00000153234	408.066	-0.113344	0.135656	-0.835524	0.403423	0.588677	NR4A2
ENSG00000151657	518.097	-0.098008	0.117377	-0.834982	0.403728	0.588931	KIN
ENSG00000258405	13.918	0.578041	0.693972	0.832946	0.404875	0.590107	ZNF578
ENSG00000196268	134.915	0.194625	0.234031	0.831618	0.405625	0.590761	ZNF493
ENSG00000179361	335.296	-0.137716	0.165635	-0.831443	0.405723	0.590761	ARID3B
ENSG00000197124	62.795	-0.265602	0.32287	-0.822629	0.410719	0.59574	ZNF682
ENSG00000132005	272.081	-0.141954	0.173317	-0.819041	0.412763	0.597645	RFX1
ENSG00000196812	134.478	0.195643	0.239574	0.816628	0.414141	0.599047	ZSCAN16
ENSG00000197841	177.975	0.163753	0.200779	0.815585	0.414738	0.599697	ZNF181
ENSG00000164920	239.836	-0.190764	0.236513	-0.806567	0.419916	0.604978	OSR2
ENSG00000275111	215.56	-0.151159	0.187473	-0.806294	0.420073	0.605097	ZNF2
ENSG00000172273	625.473	-0.0898351	0.111836	-0.803275	0.421816	0.606748	HINFP
ENSG00000177873	364.431	0.105858	0.131885	0.802658	0.422172	0.607153	ZNF619
ENSG00000251192	91.6385	-0.213087	0.266244	-0.800342	0.423512	0.608327	ZNF674
ENSG00000030419	356.369	0.131519	0.164431	0.799842	0.423802	0.608689	IKZF2
ENSG00000141040	80.2741	-0.224215	0.281185	-0.797393	0.425223	0.60989	ZNF287
ENSG00000164631	836.602	-0.0827872	0.104026	-0.795832	0.42613	0.61063	ZNF12
ENSG00000267680	299.946	-0.118488	0.151454	-0.782337	0.434017	0.618316	ZNF224
ENSG00000196597	131.044	0.170019	0.218072	0.779647	0.435599	0.619267	ZNF782
ENSG00000161298	109.702	-0.201437	0.259766	-0.775456	0.43807	0.621441	ZNF382
ENSG00000102349	71.4697	-0.230358	0.29801	-0.77299	0.439529	0.622748	KLF8
ENSG00000174428	22.7208	0.387033	0.50504	0.766341	0.443473	0.626477	GTF2IRD2B
ENSG00000198824	991.389	-0.0714016	0.0937426	-0.761678	0.446252	0.629204	CHAMP1
ENSG00000070476	1020.3	-0.0720583	0.0961208	-0.749665	0.453457	0.636217	ZXDC
ENSG00000233757	31.6585	0.344192	0.459269	0.749435	0.453595	0.636264
ENSG00000174306	128.182	0.171634	0.229582	0.747593	0.454705	0.63716	ZHX3
ENSG00000197134	42.049	0.290459	0.389256	0.746189	0.455553	0.637949	ZNF257
ENSG00000269404	82.9037	-0.243584	0.326734	-0.745511	0.455963	0.638274	SPIB
ENSG00000197937	241.638	0.134422	0.180742	0.743724	0.457044	0.639373	ZNF347
ENSG00000159882	275.527	-0.121198	0.163087	-0.743146	0.457393	0.639807	ZNF230
ENSG00000171163	237.543	-0.131379	0.177118	-0.74176	0.458233	0.640431	ZNF692
ENSG00000198039	141.045	0.16082	0.217099	0.74077	0.458833	0.640939	ZNF273
ENSG00000127081	322.704	0.113569	0.153918	0.737858	0.460601	0.64258	ZNF484
ENSG00000149922	16.4486	-0.498117	0.675443	-0.737468	0.460838	0.642801	TBX6
ENSG00000101412	51.0726	0.258363	0.3519	0.734195	0.46283	0.644262	E2F1
ENSG00000156374	46.4267	0.306186	0.418147	0.732245	0.464019	0.644872	PCGF6
ENSG00000122085	921.292	0.0678086	0.0930433	0.728785	0.466133	0.646636	MTERF4
ENSG00000167555	187.58	0.144448	0.200209	0.721487	0.47061	0.650791	ZNF528
ENSG00000198046	22.3566	-0.46313	0.642562	-0.720756	0.47106	0.650915	ZNF667
ENSG00000197008	70.7154	-0.227111	0.315223	-0.720477	0.471231	0.651042	ZNF138
ENSG00000185630	13.7246	0.508171	0.706548	0.719231	0.471999	0.651825	PBX1
ENSG00000177494	100.68	0.207539	0.289414	0.717102	0.473311	0.653233	ZBED2
ENSG00000187187	126.926	0.181583	0.253753	0.715591	0.474244	0.65404	ZNF546
ENSG00000197863	70.99	-0.227445	0.317844	-0.715587	0.474247	0.65404	ZNF790
ENSG00000165244	77.0054	0.198037	0.277937	0.712525	0.47614	0.655692	ZNF367
ENSG00000167380	455.277	-0.103031	0.145047	-0.710328	0.477501	0.656968	ZNF226
ENSG00000236609	108.381	-0.181603	0.255794	-0.709957	0.477731	0.657173	ZNF853
ENSG00000229809	302.895	-0.123996	0.176258	-0.703492	0.481749	0.661414	ZNF688
ENSG00000204947	31.0358	-0.322037	0.460446	-0.699403	0.4843	0.663715	ZNF425
ENSG00000197619	301.642	0.12078	0.17343	0.696422	0.486164	0.664927	ZNF615
ENSG00000174586	12.9601	-0.508243	0.729801	-0.696414	0.48617	0.664927	ZNF497
ENSG00000144485	30.4026	-0.335722	0.484248	-0.693286	0.48813	0.666498	HES6
ENSG00000204514	194.901	0.125576	0.18116	0.693176	0.488199	0.666498	ZNF814
ENSG00000198783	643.844	-0.0748762	0.108408	-0.690689	0.489761	0.668181	ZNF830
ENSG00000243660	82.5976	-0.203578	0.295656	-0.688563	0.491098	0.669283	ZNF487
ENSG00000189164	112.5	-0.172641	0.250799	-0.688364	0.491223	0.669283	ZNF527
ENSG00000180035	120.595	-0.189222	0.275545	-0.686718	0.492261	0.670017	ZNF48
ENSG00000186496	40.7401	0.285948	0.416576	0.686424	0.492446	0.6701	ZNF396
ENSG00000140836	655.521	-0.0797581	0.116642	-0.683783	0.494112	0.671635	ZFHX3
ENSG00000179965	14.2834	-0.484297	0.711068	-0.681084	0.495818	0.673319	ZNF771
ENSG00000197579	879.966	-0.0757528	0.11143	-0.679827	0.496614	0.673855	TOPORS
ENSG00000167074	246.446	-0.130022	0.192871	-0.674137	0.500224	0.676833	TEF
ENSG00000175727	2000.65	-0.0683798	0.1015	-0.673695	0.500505	0.677044	MLXIP
ENSG00000196391	20.4014	-0.513246	0.773579	-0.663469	0.50703	0.683312	ZNF774
ENSG00000213793	287.147	-0.111958	0.169727	-0.659631	0.50949	0.685074	ZNF888
ENSG00000131061	171.119	-0.138396	0.210403	-0.657769	0.510687	0.685398	ZNF341
ENSG00000106689	12.0833	0.616737	0.939175	0.656679	0.511387	0.686056	LHX2
ENSG00000134532	129.758	0.250502	0.383328	0.653492	0.513439	0.687673	SOX5
ENSG00000127445	924.258	0.0708558	0.108738	0.651621	0.514645	0.688608	PIN1
ENSG00000172748	61.6419	0.205272	0.315471	0.650686	0.515249	0.688867	ZNF596
ENSG00000188779	8.42888	0.599942	0.928832	0.64591	0.518338	0.691954	SKOR1
ENSG00000154957	313.042	-0.104317	0.161549	-0.645729	0.518455	0.692054	ZNF18
ENSG00000179943	433.044	-0.109001	0.168889	-0.6454	0.518668	0.692281	FIZ1
ENSG00000120963	1366.6	-0.0485198	0.0752897	-0.644442	0.519289	0.692655	ZNF706
ENSG00000142556	321.362	-0.0953707	0.148468	-0.642366	0.520636	0.693712	ZNF614
ENSG00000198740	688.298	-0.0725827	0.113087	-0.641831	0.520983	0.693833	ZNF652
ENSG00000129194	13.9388	-0.46021	0.719307	-0.639797	0.522305	0.69491	SOX15
ENSG00000218891	158.618	-0.138355	0.216647	-0.63862	0.52307	0.695587	ZNF579
ENSG00000066136	2016.84	-0.0471055	0.0738237	-0.638081	0.523421	0.695882	NFYC
ENSG00000198298	71.7367	0.194554	0.30618	0.635424	0.525152	0.697232	ZNF485
ENSG00000115816	1117.51	-0.0793369	0.124938	-0.635012	0.525421	0.697401	CEBPZ
ENSG00000006704	104.658	-0.165906	0.263003	-0.630814	0.528162	0.699856	GTF2IRD1
ENSG00000186230	68.3531	-0.191095	0.305078	-0.626382	0.531065	0.702197	ZNF749
ENSG00000185697	83.6651	-0.198032	0.318091	-0.622565	0.53357	0.704136	MYBL1
ENSG00000188981	9.3313	0.504914	0.813008	0.621044	0.534571	0.704742	MSANTD1
ENSG00000083814	390.016	-0.0903566	0.145499	-0.621011	0.534593	0.704742	ZNF671
ENSG00000256771	153.977	-0.139698	0.22531	-0.620027	0.53524	0.70515	ZNF253
ENSG00000171827	171.369	-0.132334	0.214936	-0.61569	0.538099	0.70747	ZNF570
ENSG00000152475	16.6719	-0.40566	0.661527	-0.613217	0.539733	0.70857	ZNF837
ENSG00000186017	120.58	0.151616	0.248462	0.610217	0.541718	0.709906	ZNF566
ENSG00000137309	3065.89	-0.0544216	0.0894247	-0.608575	0.542806	0.710843	HMGA1
ENSG00000179456	934.323	0.05935	0.09756	0.608343	0.54296	0.710987	ZBTB18
ENSG00000185669	67.9255	-0.217317	0.357999	-0.607034	0.543828	0.711722	SNAI3
ENSG00000089775	537.972	0.0727818	0.12036	0.604699	0.545379	0.713522	ZBTB25
ENSG00000178177	352.014	-0.0983356	0.164375	-0.598238	0.549681	0.717131	LCORL
ENSG00000198816	66.079	0.191505	0.320229	0.598025	0.549823	0.717179	ZNF358
ENSG00000113580	8881.17	0.0413302	0.069252	0.596809	0.550635	0.717684	NR3C1
ENSG00000116819	26.8757	-0.297195	0.498246	-0.596482	0.550853	0.717738	TFAP2E
ENSG00000197128	298.14	0.0992371	0.167166	0.593645	0.55275	0.719345	ZNF772
ENSG00000196247	609.123	-0.0968032	0.163129	-0.593417	0.552902	0.719423	ZNF107
ENSG00000167528	1208.32	-0.0510954	0.0868362	-0.588411	0.556256	0.722001	ZNF641
ENSG00000020256	180.725	-0.118703	0.202237	-0.586951	0.557237	0.723042	ZFP64
ENSG00000198464	356.661	0.0986778	0.168553	0.585442	0.55825	0.723838	ZNF480
ENSG00000234616	730.208	-0.064324	0.110737	-0.580873	0.561326	0.726146	JRK
ENSG00000088876	238.114	0.107164	0.187974	0.5701	0.56861	0.732431	ZNF343
ENSG00000176472	55.2768	-0.194205	0.341234	-0.569124	0.569272	0.733017	ZNF575
ENSG00000112182	970.43	0.0511953	0.089992	0.568887	0.569433	0.733017	BACH2
ENSG00000167562	389.269	-0.0852603	0.150459	-0.566666	0.570941	0.734202	ZNF701
ENSG00000131931	443.348	-0.077839	0.137824	-0.564771	0.572229	0.735027	THAP1
ENSG00000100105	899.677	-0.0607123	0.107516	-0.564684	0.572289	0.735027	PATZ1
ENSG00000173480	289.652	-0.0936256	0.165844	-0.564541	0.572386	0.735036	ZNF417
ENSG00000198939	9.93606	0.511647	0.910661	0.561842	0.574224	0.736734	ZFP2
ENSG00000103343	166.336	-0.119413	0.212654	-0.561538	0.574431	0.736825	ZNF174
ENSG00000105866	790.849	0.0581907	0.10384	0.56039	0.575214	0.737538	SP4
ENSG00000181690	88.1118	-0.158081	0.282211	-0.560152	0.575376	0.737688	PLAG1
ENSG00000250571	135.89	-0.135947	0.244171	-0.556771	0.577684	0.74002	GLI4
ENSG00000196110	405.602	-0.0725803	0.130583	-0.555818	0.578335	0.740342	ZNF699
ENSG00000124203	312.159	0.0804069	0.145218	0.553697	0.579786	0.741941	ZNF831
ENSG00000167384	214.458	-0.106747	0.192923	-0.553315	0.580048	0.741957	ZNF180
ENSG00000184481	383.648	0.078447	0.141951	0.552634	0.580514	0.742344	FOXO4
ENSG00000175691	68.1722	-0.181962	0.330956	-0.549806	0.582452	0.743945	ZNF77
ENSG00000081665	527.896	-0.0686739	0.125395	-0.54766	0.583925	0.745133	ZNF506
ENSG00000108788	1701.99	0.0425806	0.0780292	0.545701	0.585271	0.746022	MLX
ENSG00000069667	1212.3	0.0616246	0.113181	0.544478	0.586112	0.746625	RORA
ENSG00000197935	22.9559	0.310383	0.57186	0.54276	0.587295	0.747312	ZNF311
ENSG00000189190	323.749	-0.096914	0.178683	-0.542379	0.587557	0.747529	ZNF600
ENSG00000177485	1178.42	0.0600752	0.110854	0.541932	0.587865	0.74779	ZBTB33
ENSG00000197928	140.349	0.122397	0.225903	0.541813	0.587947	0.74779	ZNF677
ENSG00000159905	30.5642	-0.272799	0.507365	-0.537679	0.590799	0.750126	ZNF221
ENSG00000126767	2778.15	0.041415	0.0778504	0.531981	0.594739	0.752778	ELK1
ENSG00000133250	243.146	-0.10634	0.200947	-0.529196	0.596669	0.754457	ZNF414
ENSG00000160113	18.0617	0.349313	0.661023	0.528443	0.597192	0.754631	NR2F6
ENSG00000117010	120.598	0.137206	0.26006	0.527594	0.597781	0.755099	ZNF684
ENSG00000160336	400.761	0.0849464	0.162493	0.522769	0.601135	0.757746	ZNF761
ENSG00000130816	3888.66	0.0338998	0.0649183	0.522192	0.601537	0.757959	DNMT1
ENSG00000171469	545.784	-0.0656074	0.125922	-0.521016	0.602356	0.758462	ZNF561
ENSG00000111087	9.41075	0.448087	0.860314	0.520841	0.602477	0.758556	GLI1
ENSG00000104903	308.902	0.112025	0.215821	0.519067	0.603714	0.759574	LYL1
ENSG00000164296	215.533	0.0924898	0.178444	0.518313	0.60424	0.759892	TIGD6
ENSG00000028839	271.525	-0.0922175	0.178708	-0.516023	0.605838	0.761084	TBPL1
ENSG00000196793	45.8906	-0.19234	0.373879	-0.514444	0.606941	0.76185	ZNF239
ENSG00000001167	1789.39	-0.0384317	0.0748213	-0.513646	0.607499	0.76234	NFYA
ENSG00000177030	380.421	0.0825485	0.160942	0.512908	0.608015	0.762517	DEAF1
ENSG00000176222	9.55442	-0.425294	0.84017	-0.5062	0.612717	0.765661	ZNF404
ENSG00000160229	29.8681	-0.230612	0.455601	-0.506171	0.612736	0.765661	ZNF66
ENSG00000184221	25.348	0.28829	0.570045	0.505732	0.613045	0.765666	OLIG1
ENSG00000158711	3641.67	0.0469643	0.0949036	0.494863	0.620697	0.771222	ELK4
ENSG00000162664	700.515	-0.0575853	0.117054	-0.491954	0.622752	0.772889	ZNF326
ENSG00000180938	63.8178	-0.158123	0.325188	-0.486251	0.626789	0.776092	ZNF572
ENSG00000185278	1125.52	0.0438611	0.0902637	0.485922	0.627023	0.776234	ZBTB37
ENSG00000183309	714.224	-0.048923	0.100763	-0.485525	0.627304	0.776244	ZNF623
ENSG00000186020	301.476	0.0839297	0.173437	0.48392	0.628443	0.776986	ZNF529
ENSG00000243943	400.809	0.0644661	0.133296	0.483632	0.628647	0.77718	ZNF512
ENSG00000141905	1199.43	-0.0602657	0.125147	-0.481561	0.630118	0.778466	NFIC
ENSG00000112592	469.012	-0.0613062	0.127977	-0.479043	0.631908	0.779907	TBP
ENSG00000136936	178.887	0.0968677	0.202443	0.478494	0.632298	0.779967	XPA
ENSG00000129535	47.2371	-0.176912	0.369948	-0.478209	0.632502	0.779967	NRL
ENSG00000140968	16302.6	0.0271708	0.0570154	0.476552	0.633681	0.780613	IRF8
ENSG00000025293	1527.47	0.0379254	0.0802732	0.472454	0.636603	0.782775	PHF20
ENSG00000256229	112.597	-0.117423	0.249264	-0.471081	0.637583	0.783376	ZNF486
ENSG00000196275	31.6891	0.210078	0.446779	0.470206	0.638208	0.783755	GTF2IRD2
ENSG00000187815	87.5897	0.13873	0.299745	0.462828	0.643488	0.787717	ZFP69
ENSG00000181894	269.536	-0.0703374	0.15233	-0.461743	0.644266	0.788083	ZNF329
ENSG00000177946	427.362	0.0666201	0.144348	0.461526	0.644422	0.78817	CENPBD1
ENSG00000085274	326.735	0.0737134	0.160889	0.458163	0.646835	0.789934	MYNN
ENSG00000204366	31.0568	-0.240362	0.528402	-0.454884	0.649192	0.791326	ZBTB12
ENSG00000169016	264.42	-0.071206	0.157255	-0.452807	0.650688	0.792655	E2F6
ENSG00000204920	68.7332	-0.13857	0.307354	-0.450848	0.652099	0.793543	ZNF155
ENSG00000277258	28.4449	-0.233864	0.519184	-0.450446	0.652389	0.793735	PCGF2
ENSG00000197608	692.664	0.0504226	0.112308	0.448967	0.653455	0.794752	ZNF841
ENSG00000106571	8.86442	0.38581	0.859936	0.44865	0.653684	0.794845	GLI3
ENSG00000173917	88.2727	0.13946	0.311233	0.448087	0.65409	0.79521	HOXB2
ENSG00000249459	13.6009	0.327233	0.73358	0.446077	0.655542	0.796448	ZNF286B
ENSG00000102984	42.9389	-0.164292	0.372296	-0.441295	0.658999	0.799048	ZNF821
ENSG00000174738	949.981	0.0504709	0.11484	0.439488	0.660308	0.799859	NR1D2
ENSG00000018869	111.542	-0.109626	0.250891	-0.436948	0.662149	0.801471	ZNF582
ENSG00000169740	300.812	0.0683635	0.156871	0.435793	0.662987	0.802007	ZNF32
ENSG00000139154	718.788	-0.052036	0.120568	-0.431592	0.666038	0.804262	AEBP2
ENSG00000131849	106.695	-0.102531	0.238059	-0.430697	0.666689	0.804751	ZNF132
ENSG00000127903	16.968	-0.312216	0.727888	-0.428935	0.667971	0.805592	ZNF835
ENSG00000198963	23.1087	0.301596	0.709943	0.424818	0.670969	0.807781	RORB
ENSG00000175787	157.73	-0.0949557	0.223933	-0.424037	0.671539	0.808144	ZNF169
ENSG00000171649	190.963	0.0741957	0.177295	0.418488	0.67559	0.811098	ZIK1
ENSG00000121413	183.576	-0.0820928	0.19888	-0.412776	0.679771	0.814327	ZSCAN18
ENSG00000126368	79.0698	-0.150349	0.364326	-0.412677	0.679843	0.814339	NR1D1
ENSG00000172262	823.367	-0.0428961	0.104158	-0.411837	0.680459	0.814717	ZNF131
ENSG00000163848	1435.81	-0.0398693	0.0970228	-0.410927	0.681126	0.815035	ZNF148
ENSG00000159216	4065.06	-0.0231732	0.0571888	-0.405205	0.685327	0.818796	RUNX1
ENSG00000092067	17.7435	-0.288824	0.721053	-0.400558	0.688746	0.821191	CEBPE
ENSG00000256087	298.242	-0.0645567	0.162246	-0.397893	0.690709	0.822446	ZNF432
ENSG00000213799	454.589	-0.0708239	0.180559	-0.392248	0.694875	0.825231	ZNF845
ENSG00000147421	772.734	0.0391657	0.100852	0.388348	0.697758	0.827219	HMBOX1
ENSG00000213096	182.22	0.0808497	0.208972	0.386892	0.698836	0.82812	ZNF254
ENSG00000120093	51.6396	0.140775	0.364463	0.386252	0.69931	0.82844	HOXB3
ENSG00000153975	538.655	-0.0628105	0.16331	-0.384608	0.700528	0.82952	ZUP1
ENSG00000142065	255.499	0.0631306	0.164557	0.38364	0.701245	0.830128	ZFP14
ENSG00000083838	56.4841	-0.139757	0.368634	-0.379122	0.704597	0.833073	ZNF446
ENSG00000147601	259.678	0.0651463	0.174079	0.374235	0.70823	0.835197	TERF1
ENSG00000221923	205.79	-0.0724001	0.193591	-0.373986	0.708415	0.835209	ZNF880
ENSG00000196967	180.382	-0.072461	0.194174	-0.373176	0.709017	0.835616	ZNF585A
ENSG00000185668	10.1145	-0.325088	0.87752	-0.370462	0.711038	0.836906	POU3F1
ENSG00000131127	378.647	0.0540917	0.146079	0.37029	0.711167	0.836936	ZNF141
ENSG00000174255	22.1818	-0.202321	0.546818	-0.369997	0.711385	0.837132	ZNF80
ENSG00000166454	1481.2	-0.0314459	0.0851708	-0.36921	0.711971	0.837289	ATMIN
ENSG00000234284	151.827	-0.0804476	0.218224	-0.368647	0.712391	0.837345	ZNF879
ENSG00000165259	146.961	-0.074524	0.202339	-0.368313	0.71264	0.837345	HDX
ENSG00000180479	53.55	-0.135079	0.368281	-0.366782	0.713781	0.838072	ZNF571
ENSG00000170903	609.552	-0.0522519	0.145868	-0.358213	0.720184	0.842972	MSANTD4
ENSG00000196605	100.703	0.0876737	0.245122	0.357674	0.720587	0.84314	ZNF846
ENSG00000148737	668.79	-0.0378603	0.106767	-0.354607	0.722884	0.845001	TCF7L2
ENSG00000158691	283.697	-0.0566397	0.160085	-0.35381	0.723481	0.845394	ZSCAN12
ENSG00000162601	1534.04	0.032034	0.0916182	0.349647	0.726603	0.847556	MYSM1
ENSG00000108924	23.6784	0.197478	0.567356	0.348067	0.72779	0.848331	HLF
ENSG00000105708	288.109	-0.0657366	0.189155	-0.347528	0.728195	0.848682	ZNF14
ENSG00000162086	513.667	0.0429235	0.124684	0.344259	0.730652	0.85057	ZNF75A
ENSG00000198455	291.16	-0.0543483	0.160189	-0.339276	0.734402	0.853286	ZXDB
ENSG00000186272	179.313	-0.0697257	0.206074	-0.338353	0.735098	0.853606	ZNF17
ENSG00000110777	252.455	-0.0594675	0.181361	-0.327897	0.74299	0.859864	POU2AF1
ENSG00000119403	735.251	-0.041629	0.127341	-0.326911	0.743735	0.860222	PHF19
ENSG00000143995	12.0512	-0.241903	0.7543	-0.320698	0.748439	0.863345	MEIS1
ENSG00000081189	646.109	0.0376751	0.117666	0.320187	0.748827	0.863459	MEF2C
ENSG00000153814	196.849	0.0716349	0.226611	0.316115	0.751916	0.865592	JAZF1
ENSG00000168214	3518.84	0.0330843	0.104737	0.315881	0.752093	0.865673	RBPJ
ENSG00000132846	112.598	0.0879887	0.281181	0.312926	0.754337	0.867119	ZBED3
ENSG00000152926	218.687	-0.079538	0.255138	-0.311745	0.755234	0.867762	ZNF117
ENSG00000197385	14.8259	0.204944	0.684778	0.299286	0.764722	0.873653	ZNF860
ENSG00000187792	172.5	0.0625791	0.209815	0.298258	0.765506	0.874058	ZNF70
ENSG00000188785	414.776	0.0425003	0.143339	0.296501	0.766847	0.87479	ZNF548
ENSG00000163795	534.142	-0.0370045	0.125709	-0.294366	0.768479	0.875729	ZNF513
ENSG00000161277	66.799	0.106994	0.370057	0.289129	0.772483	0.878261	THAP8
ENSG00000171443	186.281	0.0613928	0.214298	0.286484	0.774508	0.878842	ZNF524
ENSG00000118156	27.8331	-0.150283	0.535883	-0.28044	0.77914	0.881327	ZNF541
ENSG00000081386	378.902	-0.0426929	0.152272	-0.280373	0.779191	0.881327	ZNF510
ENSG00000135373	67.4972	0.0910196	0.324995	0.280064	0.779428	0.881417	EHF
ENSG00000140987	27.139	0.145862	0.524342	0.278182	0.780873	0.882338	ZSCAN32
ENSG00000197566	285.481	0.046474	0.167186	0.277978	0.781029	0.882423	ZNF624
ENSG00000165156	932.54	0.0337209	0.1225	0.275272	0.783107	0.883973	ZHX1
ENSG00000105497	403.141	0.0417936	0.152504	0.27405	0.784046	0.884541	ZNF175
ENSG00000140993	33.0758	-0.124191	0.458554	-0.270832	0.78652	0.885337	TIGD7
ENSG00000169955	205.721	0.0499546	0.185208	0.269721	0.787375	0.885795	ZNF747
ENSG00000170949	909.783	0.026483	0.0987738	0.268118	0.788608	0.886656	ZNF160
ENSG00000159588	58.946	0.0883424	0.330664	0.267167	0.789341	0.887067	CCDC17
ENSG00000117505	1644.97	-0.0213372	0.0814949	-0.261823	0.793458	0.890156	DR1
ENSG00000196724	52.3309	-0.0887869	0.339948	-0.261178	0.793956	0.890345	ZNF418
ENSG00000117000	1201.72	-0.0336282	0.130017	-0.258644	0.79591	0.891424	RLF
ENSG00000180257	224.395	0.0477874	0.184843	0.258529	0.795999	0.891424	ZNF816
ENSG00000178917	118.3	-0.061937	0.240622	-0.257404	0.796867	0.891781	ZNF852
ENSG00000182903	493.309	0.0343328	0.133632	0.25692	0.79724	0.891849	ZNF721
ENSG00000197279	12.1853	0.17997	0.717096	0.25097	0.801837	0.894372	ZNF165
ENSG00000198342	41.3969	-0.121018	0.485227	-0.249406	0.803047	0.895051	ZNF442
ENSG00000136451	1876.37	-0.0171441	0.0703817	-0.243587	0.80755	0.897552	VEZF1
ENSG00000198353	15.0148	-0.178262	0.735026	-0.242525	0.808374	0.898003	HOXC4
ENSG00000151623	220.014	0.0412069	0.171922	0.239684	0.810576	0.899306	NR3C2
ENSG00000198205	141.908	0.0510506	0.214375	0.238137	0.811775	0.900329	ZXDA
ENSG00000137185	233.01	-0.0383704	0.163721	-0.234364	0.814702	0.902467	ZSCAN9
ENSG00000213347	67.4144	0.0773423	0.330658	0.233904	0.815059	0.902679	MXD3
ENSG00000138311	36.8611	-0.121613	0.52168	-0.233117	0.81567	0.903029	ZNF365
ENSG00000188171	58.9784	-0.0791675	0.34044	-0.232545	0.816115	0.903151	ZNF626
ENSG00000171291	94.6154	0.0622591	0.270044	0.230552	0.817663	0.90433	ZNF439
ENSG00000184271	281.74	-0.0366199	0.160302	-0.228443	0.819302	0.905342	POU6F1
ENSG00000215421	811.46	-0.0205741	0.091753	-0.224234	0.822576	0.907541	ZNF407
ENSG00000139083	5305.74	0.0126863	0.0568613	0.22311	0.82345	0.908136	ETV6
ENSG00000167377	18.1455	-0.127559	0.574922	-0.221873	0.824413	0.908699	ZNF23
ENSG00000182742	45.8495	0.0946211	0.429492	0.220309	0.82563	0.908999	HOXB4
ENSG00000185252	116.03	0.0645161	0.294434	0.219119	0.826558	0.90965	ZNF74
ENSG00000187626	183.246	0.043942	0.200856	0.218773	0.826827	0.909713	ZKSCAN4
ENSG00000188033	109.201	-0.0552573	0.257136	-0.214895	0.829849	0.911274	ZNF490
ENSG00000125740	95.8584	0.0574067	0.267338	0.214735	0.829974	0.911274	FOSB
ENSG00000198146	611.163	0.0303082	0.141971	0.213481	0.830952	0.91177	ZNF770
ENSG00000177732	136.585	0.0527618	0.254374	0.207418	0.835683	0.91437	SOX12
ENSG00000005801	529.546	0.0290302	0.140379	0.206799	0.836167	0.914652	ZNF195
ENSG00000182986	29.9274	-0.101035	0.500469	-0.201882	0.840009	0.917511	ZNF320
ENSG00000184635	138.463	0.0520462	0.259283	0.200731	0.840909	0.917987	ZNF93
ENSG00000174282	2250.67	0.0153201	0.07757	0.197501	0.843436	0.919263	ZBTB4
ENSG00000186130	468.71	0.0324618	0.164761	0.197023	0.843809	0.919473	ZBTB6
ENSG00000171295	235.744	-0.0339141	0.17288	-0.196172	0.844476	0.919965	ZNF440
ENSG00000166188	379.994	-0.0308958	0.158434	-0.195007	0.845387	0.920342	ZNF319
ENSG00000170485	24.4797	0.0950301	0.492027	0.19314	0.846849	0.921193	NPAS2
ENSG00000163320	2998.52	0.0178611	0.0927624	0.192547	0.847314	0.921515	CGGBP1
ENSG00000140382	635.316	0.0209662	0.11072	0.189364	0.849808	0.923176	HMG20A
ENSG00000177888	449.337	0.0309112	0.166168	0.186023	0.852427	0.924476	ZBTB41
ENSG00000120784	122.57	-0.0506133	0.273153	-0.185293	0.853	0.92484	ZFP30
ENSG00000103199	237.293	0.0308988	0.166876	0.18516	0.853104	0.92484	ZNF500
ENSG00000189144	90.0332	0.053029	0.288623	0.183731	0.854224	0.925409	ZNF573
ENSG00000186446	87.6777	-0.0492337	0.269961	-0.182374	0.85529	0.925729	ZNF501
ENSG00000075407	673.999	0.0209249	0.115784	0.180724	0.856584	0.926553	ZNF37A
ENSG00000198482	288.425	-0.0360144	0.199367	-0.180644	0.856647	0.926553	ZNF808
ENSG00000118418	732.232	-0.0183732	0.108814	-0.16885	0.865915	0.932387	HMGN3
ENSG00000235109	19.5875	0.107562	0.639167	0.168285	0.866359	0.932589	ZSCAN31
ENSG00000167635	1786.31	-0.016434	0.0978478	-0.167955	0.866619	0.932589	ZNF146
ENSG00000197020	422.659	0.0234583	0.140148	0.167382	0.867069	0.932832	ZNF100
ENSG00000186416	221.485	0.0284803	0.172361	0.165236	0.868758	0.933809	NKRF
ENSG00000101057	135.828	0.0404124	0.24766	0.163176	0.87038	0.934965	MYBL2
ENSG00000066422	839.064	0.0181112	0.112121	0.161533	0.871673	0.935238	ZBTB11
ENSG00000151612	343.808	-0.0215674	0.134019	-0.160929	0.87215	0.935238	ZNF827
ENSG00000267041	75.8242	-0.0558206	0.35026	-0.159369	0.873378	0.936021	ZNF850
ENSG00000196378	86.8663	0.0465752	0.293975	0.158432	0.874116	0.93638	ZNF34
ENSG00000183647	121.481	0.0345321	0.228126	0.151373	0.879682	0.939989	ZNF530
ENSG00000126804	1331.65	0.0186236	0.124077	0.150097	0.880688	0.940543	ZBTB1
ENSG00000185670	182.976	0.0286448	0.191997	0.149194	0.881401	0.941207	ZBTB3
ENSG00000187607	35.1756	0.0681945	0.465544	0.146483	0.88354	0.942253	ZNF286A
ENSG00000129173	8.60535	-0.134534	0.943913	-0.142528	0.886663	0.94415	E2F8
ENSG00000152439	194.991	-0.0264939	0.186643	-0.14195	0.887119	0.944168	ZNF773
ENSG00000120690	8049.47	0.00836384	0.0602445	0.138832	0.889583	0.944917	ELF1
ENSG00000167785	450.245	0.0192207	0.142977	0.134432	0.893061	0.947339	ZNF558
ENSG00000196646	744.968	0.0175929	0.131244	0.134047	0.893366	0.947387	ZNF136
ENSG00000186564	26.3063	-0.06212	0.466791	-0.133079	0.894131	0.948013	FOXD2
ENSG00000251247	114.33	0.0300619	0.23553	0.127635	0.898438	0.949946	ZNF345
ENSG00000176024	286.469	-0.0195283	0.15376	-0.127005	0.898937	0.950011	ZNF613
ENSG00000010803	223.52	-0.0230144	0.189016	-0.121759	0.90309	0.952048	SCMH1
ENSG00000198346	224.153	0.0242046	0.19923	0.121491	0.903303	0.952087	ZNF813
ENSG00000162702	1855.66	0.0109283	0.0911326	0.119916	0.90455	0.952846	ZNF281
ENSG00000120837	376.602	0.0198341	0.170558	0.11629	0.907423	0.954368	NFYB
ENSG00000161551	197.119	0.022352	0.196254	0.113893	0.909323	0.955115	ZNF577
ENSG00000145908	136.835	0.0265546	0.241135	0.110124	0.912311	0.95695	ZNF300
ENSG00000126456	1400.36	0.0106862	0.0987726	0.10819	0.913845	0.957796	IRF3
ENSG00000102878	78.7524	0.0319345	0.300758	0.10618	0.915439	0.958664	HSF4
ENSG00000126603	9.62879	-0.0852443	0.825298	-0.103289	0.917734	0.959521	GLIS2
ENSG00000104976	404.51	0.0185759	0.182067	0.102028	0.918735	0.960174	SNAPC2
ENSG00000243678	12.1946	0.0789319	0.775932	0.101725	0.918975	0.960247	NME2
ENSG00000196081	16.5043	-0.0635136	0.625528	-0.101536	0.919125	0.960247	ZNF724
ENSG00000025156	217.127	-0.0203648	0.208465	-0.0976893	0.922179	0.961633	HSF2
ENSG00000277462	54.2523	-0.037481	0.392492	-0.0954951	0.923922	0.96262	ZNF670
ENSG00000197050	163.474	-0.0225489	0.237012	-0.095138	0.924205	0.962817	ZNF420
ENSG00000167232	384.876	0.0152475	0.164098	0.0929166	0.92597	0.963642	ZNF91
ENSG00000120798	364.022	-0.0141148	0.151974	-0.092876	0.926002	0.963642	NR2C1
ENSG00000237440	135.747	0.0224651	0.249915	0.0898908	0.928374	0.965307	ZNF737
ENSG00000197497	32.0981	-0.0395407	0.452926	-0.0873006	0.930433	0.96615	ZNF665
ENSG00000198795	11.8151	-0.0598131	0.714802	-0.0836778	0.933313	0.967579	ZNF521
ENSG00000090612	515.945	-0.0108332	0.130321	-0.083127	0.933751	0.967769	ZNF268
ENSG00000198538	433.246	0.0117306	0.141206	0.0830744	0.933792	0.967769	ZNF28
ENSG00000109787	2520.52	0.00690559	0.0836787	0.0825251	0.934229	0.967928	KLF3
ENSG00000113658	458.138	0.0116679	0.147711	0.0789917	0.937039	0.969604	SMAD5
ENSG00000181666	381.316	-0.0106363	0.143101	-0.0743273	0.94075	0.971364	ZNF875
ENSG00000105136	201.293	-0.0141829	0.193073	-0.0734585	0.941441	0.971611	ZNF419
ENSG00000036549	1138.86	0.00684368	0.0938983	0.072884	0.941898	0.971756
ENSG00000154727	498.674	-0.00955427	0.145726	-0.0655631	0.947726	0.974324	GABPA
ENSG00000157429	75.1158	-0.0211384	0.326976	-0.0646482	0.948454	0.97452	ZNF19
ENSG00000176160	42.6349	-0.0243597	0.388378	-0.0627216	0.949988	0.974874	HSF5
ENSG00000197362	170.816	-0.0134859	0.224193	-0.0601531	0.952034	0.976037	ZNF786
ENSG00000105856	3731.25	0.00435179	0.079732	0.0545802	0.956473	0.97801	HBP1
ENSG00000221994	42.3177	0.0209746	0.400323	0.0523942	0.958215	0.97899	ZNF630
ENSG00000114853	120.177	0.0128524	0.257732	0.0498671	0.960228	0.980062	ZBTB47
ENSG00000186660	2206.47	-0.00426306	0.0891683	-0.0478091	0.961868	0.981182	ZFP91
ENSG00000110693	21.2396	-0.024947	0.54698	-0.0456087	0.963622	0.981862	SOX6
ENSG00000151650	31.4998	0.024492	0.551723	0.0443919	0.964592	0.982727	VENTX
ENSG00000179981	357.551	0.00620923	0.140727	0.0441225	0.964807	0.982822	TSHZ1
ENSG00000164011	211.57	0.00741884	0.170831	0.0434281	0.96536	0.983058	ZNF691
ENSG00000274349	26.0189	-0.0202303	0.498268	-0.0406012	0.967614	0.983771	ZNF658
ENSG00000056277	156.551	0.00922403	0.233004	0.0395874	0.968422	0.984039	ZNF280C
ENSG00000165512	322.583	0.00727211	0.184271	0.0394642	0.96852	0.984077	ZNF22
ENSG00000148143	78.0213	-0.0115055	0.294865	-0.0390195	0.968875	0.984253	ZNF462
ENSG00000188283	288.945	-0.0056292	0.149627	-0.0376216	0.969989	0.984626	ZNF383
ENSG00000196705	430.637	-0.00516797	0.144443	-0.0357787	0.971459	0.985385	ZNF431
ENSG00000054598	33.0108	-0.0174281	0.504772	-0.0345266	0.972457	0.985736	FOXC1
ENSG00000153560	3977.41	0.00196606	0.0574789	0.0342049	0.972714	0.98575	UBP1
ENSG00000166349	22.5349	0.0155275	0.517596	0.0299993	0.976068	0.988225	RAG1
ENSG00000177932	189.687	0.00517826	0.183546	0.0282123	0.977493	0.989052	ZNF354C
ENSG00000119725	19.5983	-0.0134922	0.541186	-0.0249307	0.98011	0.990529	ZNF410
ENSG00000118513	99.3572	0.0063356	0.255268	0.0248194	0.980199	0.990557	MYB
ENSG00000133740	99.6907	-0.00642241	0.263914	-0.0243353	0.980585	0.990751	E2F5
ENSG00000197013	136.322	0.0057155	0.239959	0.0238187	0.980997	0.990751	ZNF429
ENSG00000178386	17.5731	-0.0146658	0.664758	-0.0220618	0.982399	0.991117	ZNF223
ENSG00000163508	580.841	-0.00254865	0.129027	-0.0197529	0.984241	0.99199	EOMES
ENSG00000159885	92.7012	0.00603733	0.310157	0.0194654	0.98447	0.99216	ZNF222
ENSG00000178338	170.657	0.00406448	0.222024	0.0183065	0.985394	0.992722	ZNF354B
ENSG00000143178	187.65	-0.00261277	0.186008	-0.0140466	0.988793	0.994359	TBX19
ENSG00000101126	2227.84	0.000958066	0.0770402	0.0124359	0.990078	0.99479	ADNP
ENSG00000062370	30.2771	-0.00512376	0.484381	-0.0105779	0.99156	0.995411	ZNF112
ENSG00000115415	103479	-0.000442021	0.0570238	-0.00775151	0.993815	0.996297	STAT1
ENSG00000196357	109.92	-0.000784648	0.248986	-0.00315137	0.997486	0.998928	ZNF565
ENSG00000123933	729.212	-0.000310939	0.148474	-0.00209423	0.998329	0.999255	MXD4
