# Supplementary material for: HDAC3 Mediates the Inflammatory Response and LPS Tolerance in Human Monocytes and Macrophages
Source: Front Immunol. 2020 Oct 5;11:550769. doi: 10.3389/fimmu.2020.550769 (PMC7573361; doi:10.3389/fimmu.2020.550769)
Supplement: Supplementary file 6 [file Table_4.xlsx]

## Sheet: Supplemental table 4.xlsx
ENSGHS	HGNC	ENSGMM	MGI	Annotation	Tolerizable	GSM2845618	GSM2845618_l2	GSM2845619	GSM2845619_l2	Peak_Score_l2_mean	baseMean	log2FoldChange	lfcSE	stat	pvalue	padj
ENSG00000010818	HIVEP2	ENSMUSG00000015501	Hivep2	Intergenic	Tolerizable	126.19	6.97945	85.58	6.4192	6.69933	12777.2	-0.623637	0.046082	-13.5332	9.96e-42	6.13e-40
ENSG00000010818	HIVEP2	ENSMUSG00000015501	Hivep2	Intergenic	Tolerizable	53.79	5.74927	56.21	5.81275	5.78101	12777.2	-0.623637	0.046082	-13.5332	9.96e-42	6.13e-40
ENSG00000010818	HIVEP2	ENSMUSG00000015501	Hivep2	intron (NM_010437, intron 1 of 8)	Tolerizable	38.48	5.26604	25.64	4.68032	4.97318	12777.2	-0.623637	0.046082	-13.5332	9.96e-42	6.13e-40
ENSG00000111145	ELK3	ENSMUSG00000008398	Elk3	intron (NM_013508, intron 3 of 4)	Non-tolerizable	35.01	5.1297	28.03	4.8089	4.9693	1528.72	0.399244	0.0802956	4.97217	6.62e-07	4.81e-06
ENSG00000185507	IRF7	ENSMUSG00000025498	Irf7	TTS (NM_001114322)	Non-tolerizable	41.67	5.38094	20.45	4.35403	4.86748	5882.13	-1.23052	0.200774	-6.1289	8.85e-10	9.17e-09
ENSG00000109320	NFKB1	ENSMUSG00000028163	Nfkb1	intron (NM_008689, intron 12 of 24)	Tolerizable	27.99	4.80684	26.3	4.71699	4.76192	43104	-0.514869	0.0369087	-13.9498	3.16e-44	2.03e-42
ENSG00000010818	HIVEP2	ENSMUSG00000015501	Hivep2	Intergenic	Tolerizable	26.67	4.73715	26.76	4.74201	4.73958	12777.2	-0.623637	0.046082	-13.5332	9.96e-42	6.13e-40
ENSG00000150347	ARID5B	ENSMUSG00000019947	Arid5b	intron (NM_023598, intron 3 of 9)	Tolerizable	27.55	4.78398	15.19	3.92505	4.35452	7077.78	-0.239927	0.0480777	-4.9904	6.03e-07	4.4e-06
ENSG00000162924	REL	ENSMUSG00000020275	Rel	intron (NM_009044, intron 1 of 9)	Tolerizable	24.11	4.59156	13.45	3.74953	4.17055	9765.36	-0.53451	0.0893729	-5.98067	2.22e-09	2.24e-08
ENSG00000118263	KLF7	ENSMUSG00000025959	Klf7	Intergenic	Tolerizable	19.44	4.28096	14.38	3.84599	4.06347	1727.19	0.209822	0.0744546	2.81812	0.00483059	0.016526
ENSG00000111145	ELK3	ENSMUSG00000008398	Elk3	Intergenic	Non-tolerizable	16.93	4.08151	14.72	3.87971	3.98061	1528.72	0.399244	0.0802956	4.97217	6.62e-07	4.81e-06
ENSG00000010818	HIVEP2	ENSMUSG00000015501	Hivep2	Intergenic	Tolerizable	17.57	4.13504	12.85	3.6837	3.90937	12777.2	-0.623637	0.046082	-13.5332	9.96e-42	6.13e-40
ENSG00000118263	KLF7	ENSMUSG00000025959	Klf7	Intergenic	Tolerizable	15.2	3.926	14.29	3.83693	3.88147	1727.19	0.209822	0.0744546	2.81812	0.00483059	0.016526
ENSG00000150347	ARID5B	ENSMUSG00000019947	Arid5b	intron (NM_023598, intron 2 of 9)	Tolerizable	16.65	4.05745	11.86	3.56803	3.81274	7077.78	-0.239927	0.0480777	-4.9904	6.03e-07	4.4e-06
ENSG00000010818	HIVEP2	ENSMUSG00000015501	Hivep2	Intergenic	Tolerizable	14.91	3.89821	11.72	3.5509	3.72455	12777.2	-0.623637	0.046082	-13.5332	9.96e-42	6.13e-40
ENSG00000111145	ELK3	ENSMUSG00000008398	Elk3	intron (NM_013508, intron 2 of 4)	Non-tolerizable	15.57	3.9607	10.12	3.33914	3.64992	1528.72	0.399244	0.0802956	4.97217	6.62e-07	4.81e-06
ENSG00000010818	HIVEP2	ENSMUSG00000015501	Hivep2	intron (NM_010437, intron 4 of 8)	Tolerizable	11.87	3.56925	11.99	3.58376	3.5765	12777.2	-0.623637	0.046082	-13.5332	9.96e-42	6.13e-40
ENSG00000162924	REL	ENSMUSG00000020275	Rel	intron (NM_009044, intron 1 of 9)	Tolerizable	14.95	3.90207	5.84	2.54597	3.22402	9765.36	-0.53451	0.0893729	-5.98067	2.22e-09	2.24e-08
ENSG00000117036	ETV3	ENSMUSG00000003382	Etv3	Intergenic	Tolerizable	10.93	3.45022	6.9	2.7866	3.11841	13205.8	-1.49306	0.0452283	-33.0116	5.53e-239	5.62e-236
ENSG00000010818	HIVEP2	ENSMUSG00000015501	Hivep2	intron (NM_010437, intron 1 of 8)	Tolerizable	13.59	3.76447	5.35	2.41954	3.09201	12777.2	-0.623637	0.046082	-13.5332	9.96e-42	6.13e-40
ENSG00000185507	IRF7	ENSMUSG00000025498	Irf7	intron (NM_016850, intron 4 of 9)	Non-tolerizable	8.14	3.02503	7.88	2.9782	3.00161	5882.13	-1.23052	0.200774	-6.1289	8.85e-10	9.17e-09
ENSG00000111145	ELK3	ENSMUSG00000008398	Elk3	intron (NM_013508, intron 1 of 4)	Non-tolerizable	11.32	3.5008	4.81	2.26604	2.88342	1528.72	0.399244	0.0802956	4.97217	6.62e-07	4.81e-06
ENSG00000162924	REL	ENSMUSG00000020275	Rel	Intergenic	Tolerizable	8.32	3.05658	6.17	2.62527	2.84093	9765.36	-0.53451	0.0893729	-5.98067	2.22e-09	2.24e-08
ENSG00000010818	HIVEP2	ENSMUSG00000015501	Hivep2	Intergenic	Tolerizable	10.03	3.32625	5.06	2.33914	2.83269	12777.2	-0.623637	0.046082	-13.5332	9.96e-42	6.13e-40
ENSG00000118263	KLF7	ENSMUSG00000025959	Klf7	Intergenic	Tolerizable	6.16	2.62293	7.58	2.9222	2.77256	1727.19	0.209822	0.0744546	2.81812	0.00483059	0.016526
ENSG00000117036	ETV3	ENSMUSG00000003382	Etv3	intron (NM_001113238, intron 11 of 11)	Tolerizable	10.82	3.43563	3.85	1.94486	2.69024	13205.8	-1.49306	0.0452283	-33.0116	5.53e-239	5.62e-236
ENSG00000118263	KLF7	ENSMUSG00000025959	Klf7	Intergenic	Tolerizable	12.66	3.66221	3.18	1.66903	2.66562	1727.19	0.209822	0.0744546	2.81812	0.00483059	0.016526
ENSG00000118263	KLF7	ENSMUSG00000025959	Klf7	Intergenic	Tolerizable	11.29	3.49697	3.31	1.72683	2.6119	1727.19	0.209822	0.0744546	2.81812	0.00483059	0.016526
ENSG00000010818	HIVEP2	ENSMUSG00000015501	Hivep2	intron (NM_010437, intron 1 of 8)	Tolerizable	6.24	2.64155	5.7	2.51096	2.57625	12777.2	-0.623637	0.046082	-13.5332	9.96e-42	6.13e-40
ENSG00000059728	MXD1	ENSMUSG00000001156	Mxd1	intron (NM_010751, intron 3 of 5)	Tolerizable	6.62	2.72683	3.97	1.98914	2.35799	7688.17	0.155484	0.0581064	2.67586	0.00745384	0.0241906
ENSG00000010818	HIVEP2	ENSMUSG00000015501	Hivep2	Intergenic	Tolerizable	4.8	2.26303	5.3	2.40599	2.33451	12777.2	-0.623637	0.046082	-13.5332	9.96e-42	6.13e-40
ENSG00000010818	HIVEP2	ENSMUSG00000015501	Hivep2	intron (NM_010437, intron 1 of 8)	Tolerizable	3.55	1.82782	4.6	2.20163	2.01473	12777.2	-0.623637	0.046082	-13.5332	9.96e-42	6.13e-40
